# Supplementary material for: An open and continuously updated fern tree of life
Source: Front Plant Sci. 2022 Aug 24;13:909768. doi: 10.3389/fpls.2022.909768 (PMC9449725; doi:10.3389/fpls.2022.909768)
Supplement: Supplementary file 8 [file Data_Sheet_8.CSV]

species	locus	accession	seq_len	sci_name	ncbi_name	ncbi_taxid	outgroup
Abacopteris_aspera	matK	KF420344	733	Abacopteris aspera (C. Presl) Ching	Abacopteris aspera (C.Presl) Ching	1358739	FALSE
Abacopteris_gymnopteridifrons	plastome	MT130561	67494	Abacopteris gymnopteridifrons (Hayata) Ching	Abacopteris gymnopteridifrons (Hayata) Ching	1033662	FALSE
Abacopteris_nudata	rbcL	JN572370	1268	Abacopteris nudata (Roxb.) S. E. Fawc. & A. R. Sm.	Pronephrium nudatum (Roxb.) Holttum	1132559	FALSE
Abacopteris_nudata	rps4	JN572208	540	Abacopteris nudata (Roxb.) S. E. Fawc. & A. R. Sm.	Pronephrium nudatum (Roxb.) Holttum	1132559	FALSE
Abacopteris_nudata	rps4-trnS	JN572208	380	Abacopteris nudata (Roxb.) S. E. Fawc. & A. R. Sm.	Pronephrium nudatum (Roxb.) Holttum	1132559	FALSE
Abacopteris_nudata	trnL-trnF	JN572285	282	Abacopteris nudata (Roxb.) S. E. Fawc. & A. R. Sm.	Pronephrium nudatum (Roxb.) Holttum	1132559	FALSE
Abrodictyum_angustimarginatum	rbcL	MF782871	1206	Abrodictyum angustimarginatum (Bonap.) J. P. Roux	Abrodictyum angustimarginatum (Bonap.) J.P.Roux	2126960	FALSE
Abrodictyum_asae-grayi	rbcL	MT215961	1309	Abrodictyum asae-grayi (Bosch) Ebihara & K. Iwats.	Abrodictyum asae-grayi (Bosch) Ebihara & K.Iwats.	381224	FALSE
Abrodictyum_boninense	rbcL	AB257472	1206	Abrodictyum boninense Tagawa & K. Iwats. ex K. Iwats.	Abrodictyum boninense Tagawa & K.Iwats.	381218	FALSE
Abrodictyum_brassii	rbcL	AB257483	1206	Abrodictyum brassii (Croxall) Ebihara & K. Iwats.	Abrodictyum brassii (Croxall) Ebihara & K.Iwats.	381221	FALSE
Abrodictyum_caudatum	rbcL	EU122957	1238	Abrodictyum caudatum (Brack.) Ebihara & K. Iwats.	Abrodictyum caudatum (Brack.) Ebihara & K.Iwats.	221313	FALSE
Abrodictyum_cylindratum	rbcL	MF782872	1030	Abrodictyum cylindratum Dubuisson	Abrodictyum cylindratum Dubuisson	2126961	FALSE
Abrodictyum_dentatum	rbcL	MT657794	1307	Abrodictyum dentatum (Bosch) Ebihara & K. Iwats.	Abrodictyum dentatum (Bosch) Ebihara & K.Iwats.	381233	FALSE
Abrodictyum_dregei	rbcL	KX913317	1206	Abrodictyum dregei (Bosch) Dubuisson & Rouhan	Abrodictyum pseudorigidum Bauret & Dubuisson	1631470	FALSE
Abrodictyum_elongatum	rbcL	AY175802	1206	Abrodictyum elongatum (A. Cunn.) Ebihara & K. Iwats.	Abrodictyum elongatum (A.Cunn.) Ebihara & K.Iwats.	221317	FALSE
Abrodictyum_flavofuscum	rbcL	AY175804	1206	Abrodictyum flavofuscum (Bosch) Ebihara & K. Iwats.	Trichomanes flavofuscum	221319	FALSE
Abrodictyum_laetum	rbcL	AB257478	1206	Abrodictyum laetum (Bosch) Ebihara & K. Iwats.	Abrodictyum laetum (Bosch) Ebihara & K.Iwats.	381247	FALSE
Abrodictyum_obscurum	rbcL	AB257480	1206	Abrodictyum obscurum (Blume) Ebihara & K. Iwats.	Abrodictyum obscurum (Blume) Ebihara & K.Iwats.	381253	FALSE
Abrodictyum_pachyphlebium	rbcL	KP153238	1206	Abrodictyum pachyphlebium (C. Chr.) Bauret & Dubuisson	Abrodictyum pachyphlebium (C.Chr.) Bauret & Dubuisson	1631471	FALSE
Abrodictyum_parviflorum	rbcL	AY175803	1206	Abrodictyum parviflorum (Poir.) Bauret & Dubuisson	Abrodictyum meifolium (Bory ex Willd.) Ebihara & K.Iwats.	221325	FALSE
Abrodictyum_rigidum	rbcL	AY095108	1206	Abrodictyum rigidum (Sw.) Ebihara & Dubuisson	Abrodictyum rigidum (Sw.) Ebihara & Dubuisson	192770	FALSE
Abrodictyum_rigidum	rps4	AY095137	584	Abrodictyum rigidum (Sw.) Ebihara & Dubuisson	Abrodictyum rigidum (Sw.) Ebihara & Dubuisson	192770	FALSE
Abrodictyum_rigidum	rps4-trnS	AY095137	426	Abrodictyum rigidum (Sw.) Ebihara & Dubuisson	Abrodictyum rigidum (Sw.) Ebihara & Dubuisson	192770	FALSE
Abrodictyum_schlechteri	rbcL	MT657802	1219	Abrodictyum schlechteri (Brause) Ebihara & K. Iwats.	Abrodictyum schlechteri (Brause) Ebihara & K.Iwats.	381259	FALSE
Abrodictyum_strictum	rbcL	AB257482	1206	Abrodictyum strictum (Menzies ex Hook. & Grev.) Ebihara & K. Iwats.	Abrodictyum strictum (Menzies ex Hook. & Grev.) Ebihara & K.Iwats.	381261	FALSE
Abrodictyum_tamarisciforme	rps4	AY095135	581	Abrodictyum tamarisciforme (Jacq.) Ebihara & Dubuisson	Abrodictyum tamarisciforme	194425	FALSE
Abrodictyum_tamarisciforme	rps4-trnS	AY095135	432	Abrodictyum tamarisciforme (Jacq.) Ebihara & Dubuisson	Abrodictyum tamarisciforme	194425	FALSE
Acrostichum_aureum	plastome	MT130571	66953	Acrostichum aureum L.	Acrostichum aureum L.	29594	FALSE
Acrostichum_danaeifolium	atpA	KM007556	1708	Acrostichum danaeifolium Langsd. & Fisch.	Acrostichum danaeifolium Langsd. & Fisch.	262948	FALSE
Acrostichum_danaeifolium	atpB	KM007673	1171	Acrostichum danaeifolium Langsd. & Fisch.	Acrostichum danaeifolium Langsd. & Fisch.	262948	FALSE
Acrostichum_danaeifolium	rbcL	KM008126	1253	Acrostichum danaeifolium Langsd. & Fisch.	Acrostichum danaeifolium Langsd. & Fisch.	262948	FALSE
Acrostichum_danaeifolium	rps4	KM007785	580	Acrostichum danaeifolium Langsd. & Fisch.	Acrostichum danaeifolium Langsd. & Fisch.	262948	FALSE
Acrostichum_danaeifolium	rps4-trnS	KM007785	256	Acrostichum danaeifolium Langsd. & Fisch.	Acrostichum danaeifolium Langsd. & Fisch.	262948	FALSE
Acrostichum_speciosum	plastome	MT026711	66988	Acrostichum speciosum Willd.	Acrostichum speciosum Willd.	366450	FALSE
Actiniopteris_australis	rbcL	JX144887	1170	Actiniopteris australis (L. fil.) Link	Actiniopteris australis (L.f.) Link	170705	FALSE
Actiniopteris_dimorpha	atpA	EF452066	1506	Actiniopteris dimorpha Pic. Serm.	Actiniopteris dimorpha Pic.Serm.	451079	FALSE
Actiniopteris_dimorpha	atpB	EF452009	1278	Actiniopteris dimorpha Pic. Serm.	Actiniopteris dimorpha Pic.Serm.	451079	FALSE
Actiniopteris_dimorpha	rbcL	EF452130	1308	Actiniopteris dimorpha Pic. Serm.	Actiniopteris dimorpha Pic.Serm.	451079	FALSE
Actiniopteris_dimorpha	rps4	KJ416352	575	Actiniopteris dimorpha Pic. Serm.	Actiniopteris dimorpha Pic.Serm.	451079	FALSE
Actiniopteris_dimorpha	rps4-trnS	KJ416352	534	Actiniopteris dimorpha Pic. Serm.	Actiniopteris dimorpha Pic.Serm.	451079	FALSE
Actiniopteris_dimorpha	trnL-trnF	KM008014	559	Actiniopteris dimorpha Pic. Serm.	Actiniopteris dimorpha Pic.Serm.	451079	FALSE
Actiniopteris_radiata	rbcL	AF336100	1325	Actiniopteris radiata (J. Koenig ex Sw.) Link	Actiniopteris radiata (Sw.) Link	164268	FALSE
Actiniopteris_semiflabellata	atpA	KM007557	1761	Actiniopteris semiflabellata Pic. Serm.	Actiniopteris semiflabellata Pic.Serm.	1224206	FALSE
Actiniopteris_semiflabellata	atpB	KM007674	1171	Actiniopteris semiflabellata Pic. Serm.	Actiniopteris semiflabellata Pic.Serm.	1224206	FALSE
Actiniopteris_semiflabellata	rbcL	KJ416326	1309	Actiniopteris semiflabellata Pic. Serm.	Actiniopteris semiflabellata Pic.Serm.	1224206	FALSE
Actiniopteris_semiflabellata	rps4	KJ416353	576	Actiniopteris semiflabellata Pic. Serm.	Actiniopteris semiflabellata Pic.Serm.	1224206	FALSE
Actiniopteris_semiflabellata	rps4-trnS	KJ416353	541	Actiniopteris semiflabellata Pic. Serm.	Actiniopteris semiflabellata Pic.Serm.	1224206	FALSE
Actiniopteris_semiflabellata	trnL-trnF	KM008015	559	Actiniopteris semiflabellata Pic. Serm.	Actiniopteris semiflabellata Pic.Serm.	1224206	FALSE
Actinostachys_confusa	rbcL	AJ303403	1286	Actinostachys confusa (Selling) C. F. Reed	Schizaea confusa Selling	148573	FALSE
Actinostachys_digitata	rbcL	AJ303405	1290	Actinostachys digitata (L.) Wall. ex C. F. Reed	Actinostachys digitata (L.) Wall.	32179	FALSE
Actinostachys_laevigata	rbcL	AJ303404	1325	Actinostachys laevigata (Mett.) C. F. Reed	Actinostachys laevigata (Mett.) C.F.Reed	148575	FALSE
Actinostachys_pennula	plastome	KU764518	49265	Actinostachys pennula (Sw.) Hook.	Actinostachys pennula (Sw.) Hook.	148577	FALSE
Actinostachys_subtrijuga	rbcL	AJ303400	1296	Actinostachys subtrijuga (Mart.) C. Presl	Actinostachys subtrijuga (Mart.) C.Presl	148581	FALSE
Acystopteris_japonica	plastome	MT130696	67616	Acystopteris japonica (Luerss.) Nakai	Acystopteris japonica (Luerss.) Nakai	86705	FALSE
Acystopteris_taiwaniana	matK	JX873972	1211	Acystopteris taiwaniana (Tagawa) Á. & D. Löve	Acystopteris taiwaniana (Tagawa) A.Love & D.Love	1033660	FALSE
Acystopteris_taiwaniana	rbcL	JF832052	1309	Acystopteris taiwaniana (Tagawa) Á. & D. Löve	Acystopteris taiwaniana (Tagawa) A.Love & D.Love	1033660	FALSE
Acystopteris_tenuisecta	plastome	MT130692	67598	Acystopteris tenuisecta (Blume) Tagawa	Acystopteris tenuisecta (Blume) Tagawa	872333	FALSE
Adenophorus_abietinus	atpB	AF469778	1266	Adenophorus abietinus (D. C. Eaton) K. A. Wilson	Adenophorus abietinus K.A.Wilson	185459	FALSE
Adenophorus_abietinus	rbcL	AF468202	1311	Adenophorus abietinus (D. C. Eaton) K. A. Wilson	Adenophorus abietinus K.A.Wilson	185459	FALSE
Adenophorus_abietinus	trnL-trnF	AF469791	282	Adenophorus abietinus (D. C. Eaton) K. A. Wilson	Adenophorus abietinus K.A.Wilson	185459	FALSE
Adenophorus_epigaeus	atpB	AF469779	1266	Adenophorus epigaeus (L. E. Bishop) W. H. Wagner	Adenophorus epigaeus (L.E.Bishop) W.H.Wagner	185460	FALSE
Adenophorus_epigaeus	rbcL	AF468203	1311	Adenophorus epigaeus (L. E. Bishop) W. H. Wagner	Adenophorus epigaeus (L.E.Bishop) W.H.Wagner	185460	FALSE
Adenophorus_epigaeus	trnL-trnF	AF469792	283	Adenophorus epigaeus (L. E. Bishop) W. H. Wagner	Adenophorus epigaeus (L.E.Bishop) W.H.Wagner	185460	FALSE
Adenophorus_haaliloanus	atpB	AF469775	1266	Adenophorus haaliloanus (Brack.) K.A.Wilson	Adenophorus haaliloanus (Brack.) K.A.Wilson	185461	FALSE
Adenophorus_haaliloanus	rbcL	AF468200	1311	Adenophorus haaliloanus (Brack.) K.A.Wilson	Adenophorus haaliloanus (Brack.) K.A.Wilson	185461	FALSE
Adenophorus_haaliloanus	trnL-trnF	AF469788	281	Adenophorus haaliloanus (Brack.) K.A.Wilson	Adenophorus haaliloanus (Brack.) K.A.Wilson	185461	FALSE
Adenophorus_hymenophylloides	atpB	AF469780	1266	Adenophorus hymenophylloides (Kaulf.) Hook. & Grev.	Adenophorus hymenophylloides Hook. & Grev.	185462	FALSE
Adenophorus_hymenophylloides	rbcL	AF468204	1311	Adenophorus hymenophylloides (Kaulf.) Hook. & Grev.	Adenophorus hymenophylloides Hook. & Grev.	185462	FALSE
Adenophorus_hymenophylloides	trnL-trnF	AF469793	279	Adenophorus hymenophylloides (Kaulf.) Hook. & Grev.	Adenophorus hymenophylloides Hook. & Grev.	185462	FALSE
Adenophorus_oahuensis	atpB	AF469776	1266	Adenophorus oahuensis (Copel.) L. E. Bishop	Adenophorus oahuensis L.E.Bishop	175343	FALSE
Adenophorus_oahuensis	rbcL	AY057382	1311	Adenophorus oahuensis (Copel.) L. E. Bishop	Adenophorus oahuensis L.E.Bishop	175343	FALSE
Adenophorus_oahuensis	trnL-trnF	AF469789	281	Adenophorus oahuensis (Copel.) L. E. Bishop	Adenophorus oahuensis L.E.Bishop	175343	FALSE
Adenophorus_periens	atpB	AF469774	1266	Adenophorus periens L. E. Bishop	Adenophorus periens L.E.Bishop	185464	FALSE
Adenophorus_periens	rbcL	AF468199	1311	Adenophorus periens L. E. Bishop	Adenophorus periens L.E.Bishop	185464	FALSE
Adenophorus_periens	trnL-trnF	AF469787	277	Adenophorus periens L. E. Bishop	Adenophorus periens L.E.Bishop	185464	FALSE
Adenophorus_sarmentosus	atpA	EF463798	1506	Adenophorus sarmentosus (Brack.) K. A. Wilson	Adenophorus pinnatifidus Gaudich.	185465	FALSE
Adenophorus_sarmentosus	atpB	AF469777	1266	Adenophorus sarmentosus (Brack.) K. A. Wilson	Adenophorus pinnatifidus Gaudich.	185465	FALSE
Adenophorus_sarmentosus	rbcL	AF468201	1311	Adenophorus sarmentosus (Brack.) K. A. Wilson	Adenophorus pinnatifidus Gaudich.	185465	FALSE
Adenophorus_sarmentosus	trnL-trnF	AF469790	283	Adenophorus sarmentosus (Brack.) K. A. Wilson	Adenophorus pinnatifidus Gaudich.	185465	FALSE
Adenophorus_tamariscinus	atpB	AF469781	1266	Adenophorus tamariscinus var. montanus (Hillebr.) Bishop	Adenophorus montanus (Hillebr.) W.H.Wagner	185463	FALSE
Adenophorus_tamariscinus	rbcL	AF468205	1311	Adenophorus tamariscinus var. montanus (Hillebr.) Bishop	Adenophorus montanus (Hillebr.) W.H.Wagner	185463	FALSE
Adenophorus_tamariscinus	trnL-trnF	AF469794	283	Adenophorus tamariscinus var. montanus (Hillebr.) Bishop	Adenophorus montanus (Hillebr.) W.H.Wagner	185463	FALSE
Adenophorus_tenellus	atpA	EF463820	1506	Adenophorus tenellus (Kaulf.) Ranker	Grammitis tenella Kaulf.	185470	FALSE
Adenophorus_tenellus	atpB	AF469773	1266	Adenophorus tenellus (Kaulf.) Ranker	Grammitis tenella Kaulf.	185470	FALSE
Adenophorus_tenellus	rbcL	AF468198	1311	Adenophorus tenellus (Kaulf.) Ranker	Grammitis tenella Kaulf.	185470	FALSE
Adenophorus_tenellus	trnL-trnF	AF469786	280	Adenophorus tenellus (Kaulf.) Ranker	Grammitis tenella Kaulf.	185470	FALSE
Adenophorus_tripinnatifidus	atpB	AF469783	1266	Adenophorus tripinnatifidus Gaudich.	Adenophorus tripinnatifidus Gaudich.	185467	FALSE
Adenophorus_tripinnatifidus	rbcL	AF468207	1311	Adenophorus tripinnatifidus Gaudich.	Adenophorus tripinnatifidus Gaudich.	185467	FALSE
Adenophorus_tripinnatifidus	trnL-trnF	AF469796	283	Adenophorus tripinnatifidus Gaudich.	Adenophorus tripinnatifidus Gaudich.	185467	FALSE
Adetogramma_chrysolepis	plastome	MW876307	67356	Adetogramma chrysolepis (Hook.) T. E. Almeida	Adetogramma chrysolepis (Hook.) T.E.Almeida	253783	FALSE
Adiantopsis_alata	atpA	KY020082	1758	Adiantopsis alata Prantl	Adiantopsis alata Prantl	2039606	FALSE
Adiantopsis_alata	rbcL	KY020078	1325	Adiantopsis alata Prantl	Adiantopsis alata Prantl	2039606	FALSE
Adiantopsis_aurea	atpA	KY020083	1758	Adiantopsis aurea Link-Pérez, Seabolt & Ledford	Adiantopsis aurea Link-Perez, Ledford & Seabolt	2039607	FALSE
Adiantopsis_aurea	rbcL	KY020080	885	Adiantopsis aurea Link-Pérez, Seabolt & Ledford	Adiantopsis aurea Link-Perez, Ledford & Seabolt	2039607	FALSE
Adiantopsis_australopedata	atpA	JN709792	1753	Adiantopsis × australopedata Hickey, M. S. Barker & Ponce	Adiantopsis x australopedata Hickey, M.S.Barker & Ponce	1107920	FALSE
Adiantopsis_australopedata	rbcL	JN709746	1325	Adiantopsis × australopedata Hickey, M. S. Barker & Ponce	Adiantopsis x australopedata Hickey, M.S.Barker & Ponce	1107920	FALSE
Adiantopsis_chlorophylla	atpA	JN709783	1753	Adiantopsis chlorophylla (Sw.) Fée	Adiantopsis chlorophylla (Sw.) Fee	434433	FALSE
Adiantopsis_chlorophylla	rbcL	JN709737	1325	Adiantopsis chlorophylla (Sw.) Fée	Adiantopsis chlorophylla (Sw.) Fee	434433	FALSE
Adiantopsis_dactylifera	atpA	JN709805	1758	Adiantopsis dactylifera Link-Pérez & Hickey	Adiantopsis dactylifera Link-Perez & Hickey	1107918	FALSE
Adiantopsis_dactylifera	rbcL	JN709759	1325	Adiantopsis dactylifera Link-Pérez & Hickey	Adiantopsis dactylifera Link-Perez & Hickey	1107918	FALSE
Adiantopsis_dichotoma	atpA	JN709774	1756	Adiantopsis dichotoma (Cav.) T. Moore	Adiantopsis dichotoma (Cav.) T.Moore	1107919	FALSE
Adiantopsis_dichotoma	rbcL	JN709728	1325	Adiantopsis dichotoma (Cav.) T. Moore	Adiantopsis dichotoma (Cav.) T.Moore	1107919	FALSE
Adiantopsis_flexuosa	atpA	JN709770	1770	Adiantopsis flexuosa (Kunze) Link-Pérez & Hickey	Adiantopsis flexuosa (Kunze) Link-Perez & Hickey	434443	FALSE
Adiantopsis_flexuosa	rbcL	JN709723	1325	Adiantopsis flexuosa (Kunze) Link-Pérez & Hickey	Adiantopsis flexuosa (Kunze) Link-Perez & Hickey	434443	FALSE
Adiantopsis_lindigii	atpA	JN709800	1753	Adiantopsis lindigii (Mett.) Prantl	Adiantopsis lindigii (Mett.) Prantl	1107893	FALSE
Adiantopsis_lindigii	rbcL	JN709754	507	Adiantopsis lindigii (Mett.) Prantl	Adiantopsis lindigii (Mett.) Prantl	1107893	FALSE
Adiantopsis_monticola	atpA	JN709775	1758	Adiantopsis monticola (Gardner) T. Moore	Adiantopsis monticola (Gardner) T.Moore	1107894	FALSE
Adiantopsis_monticola	rbcL	JN709729	1325	Adiantopsis monticola (Gardner) T. Moore	Adiantopsis monticola (Gardner) T.Moore	1107894	FALSE
Adiantopsis_orbignyana	rbcL	MG593080	537	Adiantopsis orbignyana (Mett. ex Kuhn) Ponce & Scataglini	Adiantopsis orbignyana (Kuhn) Ponce & Scataglini	2478359	FALSE
Adiantopsis_parvisegmenta	atpA	JN709796	1421	Adiantopsis parvisegmenta M. S. Barker & Hickey	Adiantopsis parvisegmenta M.S.Barker & Hickey	1107903	FALSE
Adiantopsis_parvisegmenta	rbcL	JN709750	1325	Adiantopsis parvisegmenta M. S. Barker & Hickey	Adiantopsis parvisegmenta M.S.Barker & Hickey	1107903	FALSE
Adiantopsis_paupercula	atpA	JN709811	1758	Adiantopsis paupercula (Kunze) Fée	Adiantopsis paupercula (Kunze) Fee	1107904	FALSE
Adiantopsis_paupercula	rbcL	JN709765	1325	Adiantopsis paupercula (Kunze) Fée	Adiantopsis paupercula (Kunze) Fee	1107904	FALSE
Adiantopsis_pedata	atpA	JN709794	1649	Adiantopsis pedata (Hook.) T. Moore	Adiantopsis pedata (Hook.) T.Moore	1107905	FALSE
Adiantopsis_pedata	rbcL	JN709748	1322	Adiantopsis pedata (Hook.) T. Moore	Adiantopsis pedata (Hook.) T.Moore	1107905	FALSE
Adiantopsis_pentagona	atpA	JN709795	1641	Adiantopsis pentagona M. S. Barker & Hickey	Adiantopsis pentagona M.S.Barker & Hickey	1107906	FALSE
Adiantopsis_pentagona	rbcL	JN709749	1318	Adiantopsis pentagona M. S. Barker & Hickey	Adiantopsis pentagona M.S.Barker & Hickey	1107906	FALSE
Adiantopsis_perfasciculata	atpA	JN709793	993	Adiantopsis perfasciculata Sehnem	Adiantopsis perfasciculata Sehnem	1107907	FALSE
Adiantopsis_perfasciculata	rbcL	JN709747	881	Adiantopsis perfasciculata Sehnem	Adiantopsis perfasciculata Sehnem	1107907	FALSE
Adiantopsis_propinqua	atpA	JN709815	713	Adiantopsis propinqua (Mett.) Prantl	Adiantopsis propinqua (Mett.) Prantl	1107908	FALSE
Adiantopsis_radiata	atpA	EU268718	1688	Adiantopsis radiata (L.) Fée	Adiantopsis radiata (L.) Fee	434434	FALSE
Adiantopsis_radiata	atpB	EF452010	1278	Adiantopsis radiata (L.) Fée	Adiantopsis radiata (L.) Fee	434434	FALSE
Adiantopsis_radiata	rbcL	EF452131	1308	Adiantopsis radiata (L.) Fée	Adiantopsis radiata (L.) Fee	434434	FALSE
Adiantopsis_reesii	atpA	JN709801	736	Adiantopsis reesii (Jenman) C. Chr.	Adiantopsis reesii (Jenman) C.Chr.	1107909	FALSE
Adiantopsis_reesii	rbcL	JN709755	1322	Adiantopsis reesii (Jenman) C. Chr.	Adiantopsis reesii (Jenman) C.Chr.	1107909	FALSE
Adiantopsis_regularis	atpA	JN709772	1770	Adiantopsis regularis (Mett.) T. Moore	Adiantopsis regularis (Kunze) T.Moore	1107910	FALSE
Adiantopsis_regularis	rbcL	JN709726	1325	Adiantopsis regularis (Mett.) T. Moore	Adiantopsis regularis (Kunze) T.Moore	1107910	FALSE
Adiantopsis_rupicola	atpA	JN709799	1750	Adiantopsis rupicola Maxon	Adiantopsis rupicola Maxon	1107911	FALSE
Adiantopsis_rupicola	rbcL	JN709753	1325	Adiantopsis rupicola Maxon	Adiantopsis rupicola Maxon	1107911	FALSE
Adiantopsis_seemannii	atpA	MK632492	1758	Adiantopsis seemannii (Hook.) Maxon	Adiantopsis seemannii (Hook.) Maxon	1107912	FALSE
Adiantopsis_seemannii	rbcL	JN709731	1325	Adiantopsis seemannii (Hook.) Maxon	Adiantopsis seemannii (Hook.) Maxon	1107912	FALSE
Adiantopsis_senae	atpA	KF800705	1770	Adiantopsis senae (Baker) Schuettp. & A. Davila	Adiantopsis senae (Baker) Schuettp. & A.Davila	1520886	FALSE
Adiantopsis_senae	rbcL	KF800703	1309	Adiantopsis senae (Baker) Schuettp. & A. Davila	Adiantopsis senae (Baker) Schuettp. & A.Davila	1520886	FALSE
Adiantopsis_ternata	atpA	JN709802	1758	Adiantopsis ternata Prantl	Adiantopsis ternata Prantl	1107913	FALSE
Adiantopsis_ternata	rbcL	JN709756	1325	Adiantopsis ternata Prantl	Adiantopsis ternata Prantl	1107913	FALSE
Adiantopsis_timida	atpA	JN709803	1758	Adiantopsis timida Link-Pérez & Hickey	Adiantopsis timida Link-Perez & Hickey	1107914	FALSE
Adiantopsis_timida	rbcL	JN709757	1325	Adiantopsis timida Link-Pérez & Hickey	Adiantopsis timida Link-Perez & Hickey	1107914	FALSE
Adiantopsis_trifurcata	atpA	JN709813	1758	Adiantopsis trifurcata (Baker) Link-Pérez & Hickey	Adiantopsis trifurcata (Baker) M.A.Link-Perez & Hickey	1107915	FALSE
Adiantopsis_trifurcata	rbcL	JN709768	1325	Adiantopsis trifurcata (Baker) Link-Pérez & Hickey	Adiantopsis trifurcata (Baker) M.A.Link-Perez & Hickey	1107915	FALSE
Adiantopsis_tweediana	atpA	JN709771	1752	Adiantopsis tweediana (Hook.) Link-Pérez & Hickey	Adiantopsis tweediana (Hook.) Link-Perez & Hickey	1107917	FALSE
Adiantopsis_tweediana	rbcL	JN709725	1325	Adiantopsis tweediana (Hook.) Link-Pérez & Hickey	Adiantopsis tweediana (Hook.) Link-Perez & Hickey	1107917	FALSE
Adiantopsis_tweediana	rps4	MW245820	571	Adiantopsis tweediana (Hook.) Link-Pérez & Hickey	Adiantopsis tweediana (Hook.) Link-Perez & Hickey	1107917	FALSE
Adiantopsis_tweediana	rps4-trnS	MW245820	443	Adiantopsis tweediana (Hook.) Link-Pérez & Hickey	Adiantopsis tweediana (Hook.) Link-Perez & Hickey	1107917	FALSE
Adiantopsis_vincentii	atpA	JN709797	1753	Adiantopsis vincentii M. S. Barker & Hickey	Adiantopsis vincentii M.S.Barker & Hickey	1107916	FALSE
Adiantopsis_vincentii	rbcL	JN709751	1325	Adiantopsis vincentii M. S. Barker & Hickey	Adiantopsis vincentii M.S.Barker & Hickey	1107916	FALSE
Adiantum_abscissum	atpA	MH019315	1506	Adiantum abscissum Schrad.	Adiantum abscissum Schrad.	2420084	FALSE
Adiantum_abscissum	rbcL	MH019532	1309	Adiantum abscissum Schrad.	Adiantum abscissum Schrad.	2420084	FALSE
Adiantum_adiantoides	atpA	MH019316	1506	Adiantum adiantoides (J. Sm.) C. Chr.	Adiantum adiantoides (J.Sm.) C.Chr.	1481294	FALSE
Adiantum_adiantoides	atpB	KJ716377	1146	Adiantum adiantoides (J. Sm.) C. Chr.	Adiantum adiantoides (J.Sm.) C.Chr.	1481294	FALSE
Adiantum_adiantoides	rbcL	MH019533	1309	Adiantum adiantoides (J. Sm.) C. Chr.	Adiantum adiantoides (J.Sm.) C.Chr.	1481294	FALSE
Adiantum_aethiopicum	atpA	KC984436	1778	Adiantum aethiopicum L.	Adiantum aethiopicum L.	450919	FALSE
Adiantum_aethiopicum	atpB	KC984441	1272	Adiantum aethiopicum L.	Adiantum aethiopicum L.	450919	FALSE
Adiantum_aethiopicum	rbcL	KC984519	1309	Adiantum aethiopicum L.	Adiantum aethiopicum L.	450919	FALSE
Adiantum_aethiopicum	rps4	JF980616	571	Adiantum aethiopicum L.	Adiantum aethiopicum L.	450919	FALSE
Adiantum_aethiopicum	rps4-trnS	JF980616	435	Adiantum aethiopicum L.	Adiantum aethiopicum L.	450919	FALSE
Adiantum_aethiopicum	trnL-trnF	JF980695	902	Adiantum aethiopicum L.	Adiantum aethiopicum L.	450919	FALSE
Adiantum_alan-smithii	atpA	KX524416	684	Adiantum alan-smithii R. Y. Hirai, Sundue & J. Prado	Adiantum alan-smithii R.Y.Hirai, Sundue & J.Prado	1932672	FALSE
Adiantum_alan-smithii	rbcL	KX524212	607	Adiantum alan-smithii R. Y. Hirai, Sundue & J. Prado	Adiantum alan-smithii R.Y.Hirai, Sundue & J.Prado	1932672	FALSE
Adiantum_alarconianum	atpA	MH019317	1484	Adiantum alarconianum Gaudich.	Adiantum alarconianum Gaudich.	2420085	FALSE
Adiantum_alarconianum	rbcL	MH019534	1292	Adiantum alarconianum Gaudich.	Adiantum alarconianum Gaudich.	2420085	FALSE
Adiantum_aleuticum	plastome	MH173079	67413	Adiantum aleuticum (Rupr.) C. A. Paris	Adiantum aleuticum (Rupr.) C.A.Paris	412743	FALSE
Adiantum_alomae	trnL-trnF	KY934375	822	Adiantum alomae Caluff	Adiantum alomae Caluff	1979433	FALSE
Adiantum_amplum	atpA	JF937311	1747	Adiantum amplum C. Presl	Adiantum princeps T.Moore	1073794	FALSE
Adiantum_amplum	atpB	JF935438	1265	Adiantum amplum C. Presl	Adiantum princeps T.Moore	1073794	FALSE
Adiantum_amplum	rbcL	JF935356	1262	Adiantum amplum C. Presl	Adiantum princeps T.Moore	1073794	FALSE
Adiantum_amplum	rps4	JF980622	571	Adiantum amplum C. Presl	Adiantum princeps T.Moore	1073794	FALSE
Adiantum_amplum	rps4-trnS	JF980622	518	Adiantum amplum C. Presl	Adiantum princeps T.Moore	1073794	FALSE
Adiantum_amplum	trnL-trnF	JF980701	898	Adiantum amplum C. Presl	Adiantum princeps T.Moore	1073794	FALSE
Adiantum_anceps	atpA	MH019320	1506	Adiantum anceps Maxon & Morton	Adiantum anceps Maxon & C.V.Morton	2420087	FALSE
Adiantum_anceps	rbcL	MH019537	1309	Adiantum anceps Maxon & Morton	Adiantum anceps Maxon & C.V.Morton	2420087	FALSE
Adiantum_andicola	atpA	KU147243	1500	Adiantum andicola Liebm.	Adiantum andicola Liebm.	1498948	FALSE
Adiantum_andicola	rbcL	KU147272	1308	Adiantum andicola Liebm.	Adiantum andicola Liebm.	1498948	FALSE
Adiantum_aneitense	atpA	MH019321	1506	Adiantum aneitense Carruth.	Adiantum aneitense Carruth.	2420088	FALSE
Adiantum_aneitense	rbcL	MH019538	1292	Adiantum aneitense Carruth.	Adiantum aneitense Carruth.	2420088	FALSE
Adiantum_argutum	atpA	MH019322	1506	Adiantum argutum Splitg.	Adiantum argutum Splitg.	1481295	FALSE
Adiantum_argutum	rbcL	MH019539	1309	Adiantum argutum Splitg.	Adiantum argutum Splitg.	1481295	FALSE
Adiantum_atroviride	atpA	MH019324	1506	Adiantum atroviride Bostock	Adiantum atroviride Bostock	2420090	FALSE
Adiantum_atroviride	rbcL	MH019541	1309	Adiantum atroviride Bostock	Adiantum atroviride Bostock	2420090	FALSE
Adiantum_braunii	atpA	MH019326	1506	Adiantum braunii Mett. ex Kuhn	Adiantum braunii Mett. ex Kuhn	2420091	FALSE
Adiantum_braunii	rbcL	MH019543	1309	Adiantum braunii Mett. ex Kuhn	Adiantum braunii Mett. ex Kuhn	2420091	FALSE
Adiantum_cajennense	atpA	MH019327	1506	Adiantum cajennense Willd.	Adiantum cajennense Willd. ex Klotzsch	434435	FALSE
Adiantum_cajennense	rbcL	MH019544	1309	Adiantum cajennense Willd.	Adiantum cajennense Willd. ex Klotzsch	434435	FALSE
Adiantum_calcareum	atpA	MH019328	1500	Adiantum calcareum Gaertn.	Adiantum calcareum Gardner	2420092	FALSE
Adiantum_calcareum	rbcL	MH019545	1309	Adiantum calcareum Gaertn.	Adiantum calcareum Gardner	2420092	FALSE
Adiantum_camptorachis	atpA	KX524384	1742	Adiantum camptorachis Sundue, J. Prado & A. R. Sm.	Adiantum camptorachis Sundue, J.Prado & A.R.Sm.	1932673	FALSE
Adiantum_camptorachis	rbcL	KX524180	1309	Adiantum camptorachis Sundue, J. Prado & A. R. Sm.	Adiantum camptorachis Sundue, J.Prado & A.R.Sm.	1932673	FALSE
Adiantum_capillatum	rbcL	MH019546	1309	Adiantum capillatum A. R. Sm. & J. Prado	Adiantum capillatum A.R.Sm. & J.Prado	2420093	FALSE
Adiantum_capillus-junonis	atpA	JF937269	1748	Adiantum capillus-junonis Rupr.	Adiantum capillus-junonis Rupr.	872334	FALSE
Adiantum_capillus-junonis	atpB	JF935395	1265	Adiantum capillus-junonis Rupr.	Adiantum capillus-junonis Rupr.	872334	FALSE
Adiantum_capillus-junonis	matK	KJ605503	1273	Adiantum capillus-junonis Rupr.	Adiantum capillus-junonis Rupr.	872334	FALSE
Adiantum_capillus-junonis	rbcL	MH019547	1309	Adiantum capillus-junonis Rupr.	Adiantum capillus-junonis Rupr.	872334	FALSE
Adiantum_capillus-junonis	rps4	JF980578	571	Adiantum capillus-junonis Rupr.	Adiantum capillus-junonis Rupr.	872334	FALSE
Adiantum_capillus-junonis	rps4-trnS	JF980578	158	Adiantum capillus-junonis Rupr.	Adiantum capillus-junonis Rupr.	872334	FALSE
Adiantum_capillus-junonis	trnL-trnF	JF980662	907	Adiantum capillus-junonis Rupr.	Adiantum capillus-junonis Rupr.	872334	FALSE
Adiantum_capillus-veneris	plastome	AY178864	66229	Adiantum capillus-veneris L.	Adiantum capillus-veneris L.	13818	FALSE
Adiantum_caudatum	atpA	JF937250	1745	Adiantum caudatum L.	Adiantum caudatum L.	1073774	FALSE
Adiantum_caudatum	atpB	JF935374	1265	Adiantum caudatum L.	Adiantum caudatum L.	1073774	FALSE
Adiantum_caudatum	rbcL	JF935297	1273	Adiantum caudatum L.	Adiantum caudatum L.	1073774	FALSE
Adiantum_caudatum	rps4	JF980559	571	Adiantum caudatum L.	Adiantum caudatum L.	1073774	FALSE
Adiantum_caudatum	rps4-trnS	JF980559	481	Adiantum caudatum L.	Adiantum caudatum L.	1073774	FALSE
Adiantum_caudatum	trnL-trnF	JF980642	923	Adiantum caudatum L.	Adiantum caudatum L.	1073774	FALSE
Adiantum_chienii	atpA	JF937256	1736	Adiantum chienii Ching	Adiantum chienii Ching	1073775	FALSE
Adiantum_chienii	atpB	JF935381	1261	Adiantum chienii Ching	Adiantum chienii Ching	1073775	FALSE
Adiantum_chienii	rbcL	JF935303	1260	Adiantum chienii Ching	Adiantum chienii Ching	1073775	FALSE
Adiantum_chienii	rps4	JF980565	571	Adiantum chienii Ching	Adiantum chienii Ching	1073775	FALSE
Adiantum_chienii	rps4-trnS	JF980565	489	Adiantum chienii Ching	Adiantum chienii Ching	1073775	FALSE
Adiantum_chienii	trnL-trnF	JF980649	930	Adiantum chienii Ching	Adiantum chienii Ching	1073775	FALSE
Adiantum_chilense	atpA	JF937291	1763	Adiantum chilense Kaulf.	Adiantum chilense Kaulf.	1073776	FALSE
Adiantum_chilense	atpB	JF935418	1265	Adiantum chilense Kaulf.	Adiantum chilense Kaulf.	1073776	FALSE
Adiantum_chilense	rbcL	JF935336	1251	Adiantum chilense Kaulf.	Adiantum chilense Kaulf.	1073776	FALSE
Adiantum_chilense	rps4	JF980602	571	Adiantum chilense Kaulf.	Adiantum chilense Kaulf.	1073776	FALSE
Adiantum_chilense	rps4-trnS	JF980602	543	Adiantum chilense Kaulf.	Adiantum chilense Kaulf.	1073776	FALSE
Adiantum_chilense	trnL-trnF	JF980681	837	Adiantum chilense Kaulf.	Adiantum chilense Kaulf.	1073776	FALSE
Adiantum_ciliatum	atpA	KP637180	1751	Adiantum ciliatum Blume	Adiantum malesianum J.Ghatak	451080	FALSE
Adiantum_ciliatum	atpB	KP637195	1253	Adiantum ciliatum Blume	Adiantum malesianum J.Ghatak	451080	FALSE
Adiantum_ciliatum	rbcL	KP637231	1275	Adiantum ciliatum Blume	Adiantum malesianum J.Ghatak	451080	FALSE
Adiantum_ciliatum	rps4	KP637246	571	Adiantum ciliatum Blume	Adiantum malesianum J.Ghatak	451080	FALSE
Adiantum_ciliatum	rps4-trnS	KP637246	177	Adiantum ciliatum Blume	Adiantum malesianum J.Ghatak	451080	FALSE
Adiantum_ciliatum	trnL-trnF	KP637261	793	Adiantum ciliatum Blume	Adiantum malesianum J.Ghatak	451080	FALSE
Adiantum_cinnamomeum	atpA	MH019332	641	Adiantum cinnamomeum Lellinger & J. Prado	Adiantum cinnamomeum Lellinger & J.Prado	1481296	FALSE
Adiantum_cinnamomeum	rbcL	MH019550	1309	Adiantum cinnamomeum Lellinger & J. Prado	Adiantum cinnamomeum Lellinger & J.Prado	1481296	FALSE
Adiantum_comorense	atpA	MH019334	1506	Adiantum comorense (Tardieu) Verdc.	Adiantum comorense (Tardieu) Verdc.	2420095	FALSE
Adiantum_comorense	rbcL	MH019551	1292	Adiantum comorense (Tardieu) Verdc.	Adiantum comorense (Tardieu) Verdc.	2420095	FALSE
Adiantum_concinnum	atpA	KX524413	1742	Adiantum concinnum Humb. & Bonpl. ex Willd.	Adiantum concinnum Humb. & Bonpl. ex Willd.	1551579	FALSE
Adiantum_concinnum	rbcL	KX524209	1309	Adiantum concinnum Humb. & Bonpl. ex Willd.	Adiantum concinnum Humb. & Bonpl. ex Willd.	1551579	FALSE
Adiantum_cunninghamii	atpA	JF937306	1762	Adiantum cunninghamii Hook.	Adiantum cunninghamii Hook.	911565	FALSE
Adiantum_cunninghamii	atpB	JF935433	1265	Adiantum cunninghamii Hook.	Adiantum cunninghamii Hook.	911565	FALSE
Adiantum_cunninghamii	rbcL	JF935351	943	Adiantum cunninghamii Hook.	Adiantum cunninghamii Hook.	911565	FALSE
Adiantum_cunninghamii	rps4	JF980617	571	Adiantum cunninghamii Hook.	Adiantum cunninghamii Hook.	911565	FALSE
Adiantum_cunninghamii	rps4-trnS	JF980617	391	Adiantum cunninghamii Hook.	Adiantum cunninghamii Hook.	911565	FALSE
Adiantum_cunninghamii	trnL-trnF	JF980696	873	Adiantum cunninghamii Hook.	Adiantum cunninghamii Hook.	911565	FALSE
Adiantum_curvatum	atpA	MH019336	641	Adiantum curvatum Kaulf.	Adiantum curvatum Kaulf.	2420096	FALSE
Adiantum_curvatum	rbcL	MH019553	1309	Adiantum curvatum Kaulf.	Adiantum curvatum Kaulf.	2420096	FALSE
Adiantum_davidii	atpA	JF937265	1737	Adiantum davidii Franch.	Adiantum davidii Franch.	1073777	FALSE
Adiantum_davidii	atpB	JF935391	1258	Adiantum davidii Franch.	Adiantum davidii Franch.	1073777	FALSE
Adiantum_davidii	rbcL	JF935310	1268	Adiantum davidii Franch.	Adiantum davidii Franch.	1073777	FALSE
Adiantum_davidii	rps4	JF980574	571	Adiantum davidii Franch.	Adiantum davidii Franch.	1073777	FALSE
Adiantum_davidii	rps4-trnS	JF980574	545	Adiantum davidii Franch.	Adiantum davidii Franch.	1073777	FALSE
Adiantum_davidii	trnL-trnF	JF980659	914	Adiantum davidii Franch.	Adiantum davidii Franch.	1073777	FALSE
Adiantum_dawsonii	atpA	MH019338	685	Adiantum dawsonii Lellinger & J. Prado	Adiantum dawsonii Lellinger & J.Prado	2420097	FALSE
Adiantum_dawsonii	rbcL	MH019555	1304	Adiantum dawsonii Lellinger & J. Prado	Adiantum dawsonii Lellinger & J.Prado	2420097	FALSE
Adiantum_decoratum	atpA	MH019339	1440	Adiantum decoratum Maxon & Weath.	Adiantum decoratum Maxon & Weath.	2420098	FALSE
Adiantum_decoratum	atpB	MN781242	1134	Adiantum decoratum Maxon & Weath.	Adiantum decoratum Maxon & Weath.	2420098	FALSE
Adiantum_decoratum	rbcL	MH019556	1290	Adiantum decoratum Maxon & Weath.	Adiantum decoratum Maxon & Weath.	2420098	FALSE
Adiantum_decoratum	rps4	MN781366	531	Adiantum decoratum Maxon & Weath.	Adiantum decoratum Maxon & Weath.	2420098	FALSE
Adiantum_decoratum	rps4-trnS	MN781366	97	Adiantum decoratum Maxon & Weath.	Adiantum decoratum Maxon & Weath.	2420098	FALSE
Adiantum_deflectens	atpA	MH019340	1506	Adiantum deflectens Mart.	Adiantum deflectens Mart.	2420099	FALSE
Adiantum_deflectens	rbcL	MH019557	1309	Adiantum deflectens Mart.	Adiantum deflectens Mart.	2420099	FALSE
Adiantum_delicatulum	atpA	MH019341	1506	Adiantum delicatulum Mart.	Adiantum delicatulum Mart.	2420100	FALSE
Adiantum_delicatulum	rbcL	MH019558	1286	Adiantum delicatulum Mart.	Adiantum delicatulum Mart.	2420100	FALSE
Adiantum_deltoideum	atpA	MH019342	641	Adiantum deltoideum Sw.	Adiantum deltoideum Sw.	1979438	FALSE
Adiantum_deltoideum	rbcL	MH019559	1309	Adiantum deltoideum Sw.	Adiantum deltoideum Sw.	1979438	FALSE
Adiantum_deltoideum	trnL-trnF	KY934392	822	Adiantum deltoideum Sw.	Adiantum deltoideum Sw.	1979438	FALSE
Adiantum_dentatum	atpA	KY382689	1739	Adiantum dentatum A. H. Wang, F. G. Wang & F. W. Xing	Adiantum dentatum A.H.Wang & F.G.Wang & F.W.Xing	1970762	FALSE
Adiantum_dentatum	atpB	KY429056	1244	Adiantum dentatum A. H. Wang, F. G. Wang & F. W. Xing	Adiantum dentatum A.H.Wang & F.G.Wang & F.W.Xing	1970762	FALSE
Adiantum_dentatum	matK	KY461657	915	Adiantum dentatum A. H. Wang, F. G. Wang & F. W. Xing	Adiantum dentatum A.H.Wang & F.G.Wang & F.W.Xing	1970762	FALSE
Adiantum_dentatum	rbcL	KY450801	1240	Adiantum dentatum A. H. Wang, F. G. Wang & F. W. Xing	Adiantum dentatum A.H.Wang & F.G.Wang & F.W.Xing	1970762	FALSE
Adiantum_dentatum	rps4	KY450961	571	Adiantum dentatum A. H. Wang, F. G. Wang & F. W. Xing	Adiantum dentatum A.H.Wang & F.G.Wang & F.W.Xing	1970762	FALSE
Adiantum_dentatum	rps4-trnS	KY450955	485	Adiantum dentatum A. H. Wang, F. G. Wang & F. W. Xing	Adiantum dentatum A.H.Wang & F.G.Wang & F.W.Xing	1970762	FALSE
Adiantum_dentatum	trnL-trnF	KY450884	906	Adiantum dentatum A. H. Wang, F. G. Wang & F. W. Xing	Adiantum dentatum A.H.Wang & F.G.Wang & F.W.Xing	1970762	FALSE
Adiantum_diaphanum	atpA	JF937312	1752	Adiantum diaphanum Blume	Adiantum diaphanum Blume	872335	FALSE
Adiantum_diaphanum	atpB	JF935439	1265	Adiantum diaphanum Blume	Adiantum diaphanum Blume	872335	FALSE
Adiantum_diaphanum	rbcL	KX524164	1309	Adiantum diaphanum Blume	Adiantum diaphanum Blume	872335	FALSE
Adiantum_diaphanum	rps4	JF980623	571	Adiantum diaphanum Blume	Adiantum diaphanum Blume	872335	FALSE
Adiantum_diaphanum	rps4-trnS	JF980623	349	Adiantum diaphanum Blume	Adiantum diaphanum Blume	872335	FALSE
Adiantum_diaphanum	trnL-trnF	LC004385	926	Adiantum diaphanum Blume	Adiantum diaphanum Blume	872335	FALSE
Adiantum_digitatum	atpA	MH019343	1506	Adiantum digitatum Hook.	Adiantum digitatum Hook.	1803729	FALSE
Adiantum_digitatum	rbcL	MH019561	1309	Adiantum digitatum Hook.	Adiantum digitatum Hook.	1803729	FALSE
Adiantum_digitatum	rps4	KU147307	600	Adiantum digitatum Hook.	Adiantum digitatum Hook.	1803729	FALSE
Adiantum_digitatum	rps4-trnS	KU147307	99	Adiantum digitatum Hook.	Adiantum digitatum Hook.	1803729	FALSE
Adiantum_diogoanum	rbcL	KJ628557	1265	Adiantum diogoanum Glaz. ex Baker	Adiantum diogoanum Glaz. ex Baker	1481297	FALSE
Adiantum_discolor	atpA	MH019344	641	Adiantum discolor J. Prado	Adiantum discolor J.Prado	2420101	FALSE
Adiantum_discolor	rbcL	MH019562	1289	Adiantum discolor J. Prado	Adiantum discolor J.Prado	2420101	FALSE
Adiantum_dolosum	atpA	MH019345	1506	Adiantum dolosum Kunze	Adiantum dolosum Kunze	1481298	FALSE
Adiantum_dolosum	rbcL	MH019563	1309	Adiantum dolosum Kunze	Adiantum dolosum Kunze	1481298	FALSE
Adiantum_edgeworthii	atpA	KP637178	1739	Adiantum edgeworthii Hook.	Adiantum edgeworthii Hook.	872336	FALSE
Adiantum_edgeworthii	atpB	KP637193	1253	Adiantum edgeworthii Hook.	Adiantum edgeworthii Hook.	872336	FALSE
Adiantum_edgeworthii	matK	KJ605512	1249	Adiantum edgeworthii Hook.	Adiantum edgeworthii Hook.	872336	FALSE
Adiantum_edgeworthii	rbcL	MH019565	1309	Adiantum edgeworthii Hook.	Adiantum edgeworthii Hook.	872336	FALSE
Adiantum_edgeworthii	rps4	KP637244	571	Adiantum edgeworthii Hook.	Adiantum edgeworthii Hook.	872336	FALSE
Adiantum_edgeworthii	rps4-trnS	KP637244	171	Adiantum edgeworthii Hook.	Adiantum edgeworthii Hook.	872336	FALSE
Adiantum_edgeworthii	trnL-trnF	LC004387	839	Adiantum edgeworthii Hook.	Adiantum edgeworthii Hook.	872336	FALSE
Adiantum_erythrochlamys	rbcL	MH019566	1292	Adiantum erythrochlamys Diels	Adiantum erythrochlamys Diels	1883113	FALSE
Adiantum_excisum	atpA	JF937292	1763	Adiantum excisum Kunze	Adiantum excisum Kunze	1073781	FALSE
Adiantum_excisum	atpB	JF935419	1265	Adiantum excisum Kunze	Adiantum excisum Kunze	1073781	FALSE
Adiantum_excisum	rbcL	JF935337	1194	Adiantum excisum Kunze	Adiantum excisum Kunze	1073781	FALSE
Adiantum_excisum	rps4	JF980603	571	Adiantum excisum Kunze	Adiantum excisum Kunze	1073781	FALSE
Adiantum_excisum	rps4-trnS	JF980603	544	Adiantum excisum Kunze	Adiantum excisum Kunze	1073781	FALSE
Adiantum_excisum	trnL-trnF	JF980682	863	Adiantum excisum Kunze	Adiantum excisum Kunze	1073781	FALSE
Adiantum_feei	rbcL	MH019567	607	Adiantum feei T. Moore	Adiantum feei T.Moore ex Fee	2420102	FALSE
Adiantum_fengianum	atpA	JF937262	1745	Adiantum fengianum Ching	Adiantum fengianum Ching	1073782	FALSE
Adiantum_fengianum	atpB	JF935388	1265	Adiantum fengianum Ching	Adiantum fengianum Ching	1073782	FALSE
Adiantum_fengianum	rbcL	MH019568	1309	Adiantum fengianum Ching	Adiantum fengianum Ching	1073782	FALSE
Adiantum_fengianum	rps4	JF980571	571	Adiantum fengianum Ching	Adiantum fengianum Ching	1073782	FALSE
Adiantum_fengianum	rps4-trnS	JF980571	483	Adiantum fengianum Ching	Adiantum fengianum Ching	1073782	FALSE
Adiantum_fengianum	trnL-trnF	JF980656	916	Adiantum fengianum Ching	Adiantum fengianum Ching	1073782	FALSE
Adiantum_flabellulatum	atpA	JF937270	1749	Adiantum flabellulatum L.	Adiantum flabellulatum L.	872337	FALSE
Adiantum_flabellulatum	atpB	JF935396	1265	Adiantum flabellulatum L.	Adiantum flabellulatum L.	872337	FALSE
Adiantum_flabellulatum	rbcL	JF935315	1273	Adiantum flabellulatum L.	Adiantum flabellulatum L.	872337	FALSE
Adiantum_flabellulatum	rps4	JF980579	571	Adiantum flabellulatum L.	Adiantum flabellulatum L.	872337	FALSE
Adiantum_flabellulatum	rps4-trnS	JF980579	516	Adiantum flabellulatum L.	Adiantum flabellulatum L.	872337	FALSE
Adiantum_flabellulatum	trnL-trnF	JF980663	872	Adiantum flabellulatum L.	Adiantum flabellulatum L.	872337	FALSE
Adiantum_formosanum	atpA	MH019350	1506	Adiantum formosanum Tagawa	Adiantum formosanum Tagawa	1073785	FALSE
Adiantum_formosanum	rbcL	MH019571	1309	Adiantum formosanum Tagawa	Adiantum formosanum Tagawa	1073785	FALSE
Adiantum_formosum	atpA	KX524373	1741	Adiantum formosum R. Br.	Adiantum formosum R.Br.	911566	FALSE
Adiantum_formosum	atpB	KC984442	1286	Adiantum formosum R. Br.	Adiantum formosum R.Br.	911566	FALSE
Adiantum_formosum	rbcL	KC984520	1352	Adiantum formosum R. Br.	Adiantum formosum R.Br.	911566	FALSE
Adiantum_formosum	rps4	KU147309	600	Adiantum formosum R. Br.	Adiantum formosum R.Br.	911566	FALSE
Adiantum_formosum	rps4-trnS	JF980618	528	Adiantum formosum R. Br.	Adiantum formosum R.Br.	911566	FALSE
Adiantum_formosum	trnL-trnF	JF980697	930	Adiantum formosum R. Br.	Adiantum formosum R.Br.	911566	FALSE
Adiantum_fournieri	atpA	KX524374	1720	Adiantum fournieri Copel.	Adiantum fournieri Copel.	1932674	FALSE
Adiantum_fournieri	rbcL	MH019572	1292	Adiantum fournieri Copel.	Adiantum fournieri Copel.	1932674	FALSE
Adiantum_fragile	atpA	MH019352	1506	Adiantum fragile Sw.	Adiantum fragile Sw.	1979439	FALSE
Adiantum_fragile	rbcL	MH019573	1271	Adiantum fragile Sw.	Adiantum fragile Sw.	1979439	FALSE
Adiantum_fuliginosum	atpA	MH019353	1484	Adiantum fuliginosum Fée	Adiantum fuliginosum Fee	2420104	FALSE
Adiantum_fuliginosum	rbcL	MH019574	1309	Adiantum fuliginosum Fée	Adiantum fuliginosum Fee	2420104	FALSE
Adiantum_fulvum	atpA	JF937308	1762	Adiantum fulvum Raoul	Adiantum fulvum M.Raoul	911567	FALSE
Adiantum_fulvum	atpB	JF935435	1265	Adiantum fulvum Raoul	Adiantum fulvum M.Raoul	911567	FALSE
Adiantum_fulvum	rbcL	JF935353	943	Adiantum fulvum Raoul	Adiantum fulvum M.Raoul	911567	FALSE
Adiantum_fulvum	rps4	JF980619	571	Adiantum fulvum Raoul	Adiantum fulvum M.Raoul	911567	FALSE
Adiantum_fulvum	rps4-trnS	JF980619	386	Adiantum fulvum Raoul	Adiantum fulvum M.Raoul	911567	FALSE
Adiantum_fulvum	trnL-trnF	JF980698	873	Adiantum fulvum Raoul	Adiantum fulvum M.Raoul	911567	FALSE
Adiantum_galeottianum	atpA	KX524401	1720	Adiantum galeottianum Hook.	Adiantum galeottianum Hook.	1932675	FALSE
Adiantum_galeottianum	rbcL	KX524197	1292	Adiantum galeottianum Hook.	Adiantum galeottianum Hook.	1932675	FALSE
Adiantum_gertrudis	rbcL	MH019575	607	Adiantum gertrudis Espinosa	Adiantum gertrudis Espinosa	1932676	FALSE
Adiantum_glabrum	rbcL	MH019576	1309	Adiantum glabrum Copel.	Adiantum glabrum Copel.	2420105	FALSE
Adiantum_glaucescens	atpA	MH019354	1506	Adiantum glaucescens Klotzsch	Adiantum glaucescens Klotzsch	1481300	FALSE
Adiantum_glaucescens	rbcL	MH019577	1309	Adiantum glaucescens Klotzsch	Adiantum glaucescens Klotzsch	1481300	FALSE
Adiantum_gracile	atpA	MH019355	1453	Adiantum gracile Fée	Adiantum gracile Fee	2420106	FALSE
Adiantum_gracile	rbcL	MH019578	1309	Adiantum gracile Fée	Adiantum gracile Fee	2420106	FALSE
Adiantum_gravesii	atpA	KY382729	1739	Adiantum gravesii Hance	Adiantum gravesii Hance	1073786	FALSE
Adiantum_gravesii	atpB	KY429095	1244	Adiantum gravesii Hance	Adiantum gravesii Hance	1073786	FALSE
Adiantum_gravesii	matK	KY461708	915	Adiantum gravesii Hance	Adiantum gravesii Hance	1073786	FALSE
Adiantum_gravesii	rbcL	KY450871	1240	Adiantum gravesii Hance	Adiantum gravesii Hance	1073786	FALSE
Adiantum_gravesii	rps4	KY451001	571	Adiantum gravesii Hance	Adiantum gravesii Hance	1073786	FALSE
Adiantum_gravesii	rps4-trnS	KY451001	461	Adiantum gravesii Hance	Adiantum gravesii Hance	1073786	FALSE
Adiantum_gravesii	trnL-trnF	KY450945	887	Adiantum gravesii Hance	Adiantum gravesii Hance	1073786	FALSE
Adiantum_henslovianum	atpA	KX524418	1738	Adiantum henslovianum Hook. fil.	Adiantum henslovianum Hook.f.	1932678	FALSE
Adiantum_henslovianum	rbcL	KX524214	1309	Adiantum henslovianum Hook. fil.	Adiantum henslovianum Hook.f.	1932678	FALSE
Adiantum_hirsutum	rbcL	KF992410	1263	Adiantum hirsutum Bory	Adiantum hirsutum Bory	1521192	FALSE
Adiantum_hispidulum	atpA	JF937304	1759	Adiantum hispidulum Sw.	Adiantum hispidulum Sw.	446140	FALSE
Adiantum_hispidulum	atpB	JF935431	1265	Adiantum hispidulum Sw.	Adiantum hispidulum Sw.	446140	FALSE
Adiantum_hispidulum	rbcL	JF935349	1258	Adiantum hispidulum Sw.	Adiantum hispidulum Sw.	446140	FALSE
Adiantum_hispidulum	rps4	JF980615	571	Adiantum hispidulum Sw.	Adiantum hispidulum Sw.	446140	FALSE
Adiantum_hispidulum	rps4-trnS	JF980615	677	Adiantum hispidulum Sw.	Adiantum hispidulum Sw.	446140	FALSE
Adiantum_hispidulum	trnL-trnF	JF980694	897	Adiantum hispidulum Sw.	Adiantum hispidulum Sw.	446140	FALSE
Adiantum_hornei	rbcL	MH019581	1309	Adiantum hornei Baker	Adiantum hornei Baker	2420107	FALSE
Adiantum_hosei	atpA	MH019358	641	Adiantum hosei Baker	Adiantum hosei Baker	2420108	FALSE
Adiantum_hosei	rbcL	MH019582	1292	Adiantum hosei Baker	Adiantum hosei Baker	2420108	FALSE
Adiantum_humile	atpA	MH019359	1506	Adiantum humile Kunze	Adiantum humile Kunze	1481301	FALSE
Adiantum_humile	rbcL	MH019583	1309	Adiantum humile Kunze	Adiantum humile Kunze	1481301	FALSE
Adiantum_incisum	plastome	MT130585	66735	Adiantum incisum subsp. incisum	Adiantum sinicum Ching	1073797	FALSE
Adiantum_induratum	atpA	JF937263	1749	Adiantum induratum Christ	Adiantum induratum H.Christ	1073787	FALSE
Adiantum_induratum	atpB	JF935389	1265	Adiantum induratum Christ	Adiantum induratum H.Christ	1073787	FALSE
Adiantum_induratum	rbcL	JF935309	1255	Adiantum induratum Christ	Adiantum induratum H.Christ	1073787	FALSE
Adiantum_induratum	rps4	JF980572	571	Adiantum induratum Christ	Adiantum induratum H.Christ	1073787	FALSE
Adiantum_induratum	rps4-trnS	JF980572	421	Adiantum induratum Christ	Adiantum induratum H.Christ	1073787	FALSE
Adiantum_induratum	trnL-trnF	JF980657	871	Adiantum induratum Christ	Adiantum induratum H.Christ	1073787	FALSE
Adiantum_intermedium	atpA	MH019362	760	Adiantum intermedium Sw.	Adiantum intermedium Sw.	2420109	FALSE
Adiantum_intermedium	rbcL	MH019586	1309	Adiantum intermedium Sw.	Adiantum intermedium Sw.	2420109	FALSE
Adiantum_isthmicum	rbcL	KJ628539	1295	Adiantum isthmicum B. Zimmer	Adiantum isthmicum B.Zimmer	1481302	FALSE
Adiantum_jordanii	atpA	JF937303	1757	Adiantum jordanii Müll. Hal.	Adiantum jordanii Muell.Hal.	1073788	FALSE
Adiantum_jordanii	atpB	JF935430	1265	Adiantum jordanii Müll. Hal.	Adiantum jordanii Muell.Hal.	1073788	FALSE
Adiantum_jordanii	rbcL	JF935348	1273	Adiantum jordanii Müll. Hal.	Adiantum jordanii Muell.Hal.	1073788	FALSE
Adiantum_jordanii	rps4	JF980614	577	Adiantum jordanii Müll. Hal.	Adiantum jordanii Muell.Hal.	1073788	FALSE
Adiantum_jordanii	rps4-trnS	JF980614	207	Adiantum jordanii Müll. Hal.	Adiantum jordanii Muell.Hal.	1073788	FALSE
Adiantum_jordanii	trnL-trnF	JF980693	872	Adiantum jordanii Müll. Hal.	Adiantum jordanii Muell.Hal.	1073788	FALSE
Adiantum_juxtapositum	atpA	KY382674	1739	Adiantum juxtapositum Ching	Adiantum juxtapositum Ching	1073789	FALSE
Adiantum_juxtapositum	atpB	KY429043	1244	Adiantum juxtapositum Ching	Adiantum juxtapositum Ching	1073789	FALSE
Adiantum_juxtapositum	matK	KY461649	918	Adiantum juxtapositum Ching	Adiantum juxtapositum Ching	1073789	FALSE
Adiantum_juxtapositum	rbcL	KY450803	1240	Adiantum juxtapositum Ching	Adiantum juxtapositum Ching	1073789	FALSE
Adiantum_juxtapositum	rps4	KY450981	571	Adiantum juxtapositum Ching	Adiantum juxtapositum Ching	1073789	FALSE
Adiantum_juxtapositum	rps4-trnS	KY450981	491	Adiantum juxtapositum Ching	Adiantum juxtapositum Ching	1073789	FALSE
Adiantum_juxtapositum	trnL-trnF	KY450888	895	Adiantum juxtapositum Ching	Adiantum juxtapositum Ching	1073789	FALSE
Adiantum_krameri	atpA	MH019364	1484	Adiantum krameri B. Zimmer	Adiantum krameri B.Zimmer	2420110	FALSE
Adiantum_krameri	rbcL	MH019588	1309	Adiantum krameri B. Zimmer	Adiantum krameri B.Zimmer	2420110	FALSE
Adiantum_latifolium	atpA	MH019365	1225	Adiantum latifolium Lam.	Adiantum latifolium Lam.	434437	FALSE
Adiantum_latifolium	rbcL	MH019589	1292	Adiantum latifolium Lam.	Adiantum latifolium Lam.	434437	FALSE
Adiantum_leprieurii	atpA	MH019366	1506	Adiantum leprieurii Hook.	Adiantum leprieurii Hook.	1481303	FALSE
Adiantum_leprieurii	rbcL	MH019590	1309	Adiantum leprieurii Hook.	Adiantum leprieurii Hook.	1481303	FALSE
Adiantum_lianxianense	atpA	JF937255	1740	Adiantum lianxianense Ching & Y. X. Lin	Adiantum lianxianense Ching & Y.X.Lin	1073791	FALSE
Adiantum_lianxianense	atpB	JF935380	1265	Adiantum lianxianense Ching & Y. X. Lin	Adiantum lianxianense Ching & Y.X.Lin	1073791	FALSE
Adiantum_lianxianense	rbcL	JF935302	1268	Adiantum lianxianense Ching & Y. X. Lin	Adiantum lianxianense Ching & Y.X.Lin	1073791	FALSE
Adiantum_lianxianense	rps4	JF980564	571	Adiantum lianxianense Ching & Y. X. Lin	Adiantum lianxianense Ching & Y.X.Lin	1073791	FALSE
Adiantum_lianxianense	rps4-trnS	JF980564	167	Adiantum lianxianense Ching & Y. X. Lin	Adiantum lianxianense Ching & Y.X.Lin	1073791	FALSE
Adiantum_lianxianense	trnL-trnF	JF980648	924	Adiantum lianxianense Ching & Y. X. Lin	Adiantum lianxianense Ching & Y.X.Lin	1073791	FALSE
Adiantum_longzhouensis	atpA	KY382665	1739	Adiantum longzhouensis A. H. Wang, F. G. Wang & F. W. Xing	Adiantum longzhouensis A.H.Wang, F.G.Wang & F.W.Xing	1970763	FALSE
Adiantum_longzhouensis	atpB	KY429047	1244	Adiantum longzhouensis A. H. Wang, F. G. Wang & F. W. Xing	Adiantum longzhouensis A.H.Wang, F.G.Wang & F.W.Xing	1970763	FALSE
Adiantum_longzhouensis	matK	KY461663	915	Adiantum longzhouensis A. H. Wang, F. G. Wang & F. W. Xing	Adiantum longzhouensis A.H.Wang, F.G.Wang & F.W.Xing	1970763	FALSE
Adiantum_longzhouensis	rbcL	KY450821	1240	Adiantum longzhouensis A. H. Wang, F. G. Wang & F. W. Xing	Adiantum longzhouensis A.H.Wang, F.G.Wang & F.W.Xing	1970763	FALSE
Adiantum_longzhouensis	rps4	KY451004	571	Adiantum longzhouensis A. H. Wang, F. G. Wang & F. W. Xing	Adiantum longzhouensis A.H.Wang, F.G.Wang & F.W.Xing	1970763	FALSE
Adiantum_longzhouensis	rps4-trnS	KY450968	477	Adiantum longzhouensis A. H. Wang, F. G. Wang & F. W. Xing	Adiantum longzhouensis A.H.Wang, F.G.Wang & F.W.Xing	1970763	FALSE
Adiantum_longzhouensis	trnL-trnF	KY450910	889	Adiantum longzhouensis A. H. Wang, F. G. Wang & F. W. Xing	Adiantum longzhouensis A.H.Wang, F.G.Wang & F.W.Xing	1970763	FALSE
Adiantum_lorentzii	atpA	KX524391	1742	Adiantum lorentzii Hieron.	Adiantum lorentzii Hieron.	1481304	FALSE
Adiantum_lorentzii	rbcL	KX524187	1309	Adiantum lorentzii Hieron.	Adiantum lorentzii Hieron.	1481304	FALSE
Adiantum_lucidum	atpA	MH019367	1506	Adiantum lucidum (Cav.) Sw.	Adiantum lucidum (Cav.) Sw.	1481305	FALSE
Adiantum_lucidum	rbcL	MH019591	1309	Adiantum lucidum (Cav.) Sw.	Adiantum lucidum (Cav.) Sw.	1481305	FALSE
Adiantum_macrocladum	atpA	MH019368	750	Adiantum macrocladum Klotzsch	Adiantum macrocladum Klotzsch	1481306	FALSE
Adiantum_macrocladum	atpB	MN781266	534	Adiantum macrocladum Klotzsch	Adiantum macrocladum Klotzsch	1481306	FALSE
Adiantum_macrocladum	rbcL	KJ628577	1252	Adiantum macrocladum Klotzsch	Adiantum macrocladum Klotzsch	1481306	FALSE
Adiantum_macrocladum	rps4	MN781357	531	Adiantum macrocladum Klotzsch	Adiantum macrocladum Klotzsch	1481306	FALSE
Adiantum_macrocladum	rps4-trnS	MN781357	97	Adiantum macrocladum Klotzsch	Adiantum macrocladum Klotzsch	1481306	FALSE
Adiantum_macrophyllum	atpA	MH019369	1506	Adiantum macrophyllum Sw.	Adiantum macrophyllum Sw.	1481307	FALSE
Adiantum_macrophyllum	rbcL	MH019593	1309	Adiantum macrophyllum Sw.	Adiantum macrophyllum Sw.	1481307	FALSE
Adiantum_madagascariense	atpA	MH019371	1413	Adiantum madagascariense var. prolongatum (Bonap.) Tardieu	Adiantum madagascariense var. prolongatum (Bonap.) Tardieu	2420112	FALSE
Adiantum_madagascariense	rbcL	MH019595	1292	Adiantum madagascariense var. prolongatum (Bonap.) Tardieu	Adiantum madagascariense var. prolongatum (Bonap.) Tardieu	2420112	FALSE
Adiantum_mariesii	atpA	KY382692	1737	Adiantum mariesii Baker	Adiantum mariesii Baker	1073792	FALSE
Adiantum_mariesii	atpB	KY429059	1244	Adiantum mariesii Baker	Adiantum mariesii Baker	1073792	FALSE
Adiantum_mariesii	matK	KY461671	915	Adiantum mariesii Baker	Adiantum mariesii Baker	1073792	FALSE
Adiantum_mariesii	rbcL	KY450815	1240	Adiantum mariesii Baker	Adiantum mariesii Baker	1073792	FALSE
Adiantum_mariesii	rps4	KY451018	571	Adiantum mariesii Baker	Adiantum mariesii Baker	1073792	FALSE
Adiantum_mariesii	rps4-trnS	KY451018	460	Adiantum mariesii Baker	Adiantum mariesii Baker	1073792	FALSE
Adiantum_mariesii	trnL-trnF	KY450905	894	Adiantum mariesii Baker	Adiantum mariesii Baker	1073792	FALSE
Adiantum_mathewsianum	rbcL	MH019598	1292	Adiantum mathewsianum Hook.	Adiantum mathewsianum Hook.	2420113	FALSE
Adiantum_mcvaughii	rbcL	MH019599	1292	Adiantum mcvaughii Mickel & Beitel	Adiantum mcvaughii Mickel & Beitel	2420114	FALSE
Adiantum_meishanianum	atpA	KP637181	1752	Adiantum meishanianum F. S. Hsu ex Yea C. Liu & W. L. Chiou	Adiantum meishanianum F.S.Hsu ex Yea C.Liu & W.L.Chiou	1508435	FALSE
Adiantum_meishanianum	atpB	KP637196	1253	Adiantum meishanianum F. S. Hsu ex Yea C. Liu & W. L. Chiou	Adiantum meishanianum F.S.Hsu ex Yea C.Liu & W.L.Chiou	1508435	FALSE
Adiantum_meishanianum	rbcL	KP637232	1275	Adiantum meishanianum F. S. Hsu ex Yea C. Liu & W. L. Chiou	Adiantum meishanianum F.S.Hsu ex Yea C.Liu & W.L.Chiou	1508435	FALSE
Adiantum_meishanianum	rps4	KP637247	571	Adiantum meishanianum F. S. Hsu ex Yea C. Liu & W. L. Chiou	Adiantum meishanianum F.S.Hsu ex Yea C.Liu & W.L.Chiou	1508435	FALSE
Adiantum_meishanianum	rps4-trnS	KP637247	177	Adiantum meishanianum F. S. Hsu ex Yea C. Liu & W. L. Chiou	Adiantum meishanianum F.S.Hsu ex Yea C.Liu & W.L.Chiou	1508435	FALSE
Adiantum_meishanianum	trnL-trnF	KP637262	791	Adiantum meishanianum F. S. Hsu ex Yea C. Liu & W. L. Chiou	Adiantum meishanianum F.S.Hsu ex Yea C.Liu & W.L.Chiou	1508435	FALSE
Adiantum_melanoleucum	atpA	MH019373	1506	Adiantum melanoleucum Willd.	Adiantum melanoleucum Willd.	1979432	FALSE
Adiantum_melanoleucum	rbcL	MH019600	1309	Adiantum melanoleucum Willd.	Adiantum melanoleucum Willd.	1979432	FALSE
Adiantum_mendoncae	atpA	MH019374	583	Adiantum mendoncae Alston	Adiantum mendoncae Alston	2420115	FALSE
Adiantum_mendoncae	rbcL	MH019601	463	Adiantum mendoncae Alston	Adiantum mendoncae Alston	2420115	FALSE
Adiantum_menglianense	atpA	KP637182	1747	Adiantum menglianense Y. Y. Qian	Adiantum menglianense Y.Y.Qian	1428349	FALSE
Adiantum_menglianense	atpB	KP637197	1253	Adiantum menglianense Y. Y. Qian	Adiantum menglianense Y.Y.Qian	1428349	FALSE
Adiantum_menglianense	matK	KU561681	801	Adiantum menglianense Y. Y. Qian	Adiantum menglianense Y.Y.Qian	1428349	FALSE
Adiantum_menglianense	rbcL	KP637233	1275	Adiantum menglianense Y. Y. Qian	Adiantum menglianense Y.Y.Qian	1428349	FALSE
Adiantum_menglianense	rps4	KP637248	571	Adiantum menglianense Y. Y. Qian	Adiantum menglianense Y.Y.Qian	1428349	FALSE
Adiantum_menglianense	rps4-trnS	KP637248	153	Adiantum menglianense Y. Y. Qian	Adiantum menglianense Y.Y.Qian	1428349	FALSE
Adiantum_menglianense	trnL-trnF	KP637263	792	Adiantum menglianense Y. Y. Qian	Adiantum menglianense Y.Y.Qian	1428349	FALSE
Adiantum_monochlamys	atpA	MH019376	723	Adiantum monochlamys D. C. Eaton	Adiantum monochlamys D.C.Eaton	872338	FALSE
Adiantum_monochlamys	rbcL	MH019603	1210	Adiantum monochlamys D. C. Eaton	Adiantum monochlamys D.C.Eaton	872338	FALSE
Adiantum_monochlamys	rps4	KT427316	571	Adiantum monochlamys D. C. Eaton	Adiantum monochlamys D.C.Eaton	872338	FALSE
Adiantum_monochlamys	rps4-trnS	KT427316	260	Adiantum monochlamys D. C. Eaton	Adiantum monochlamys D.C.Eaton	872338	FALSE
Adiantum_monochlamys	trnL-trnF	KT427073	729	Adiantum monochlamys D. C. Eaton	Adiantum monochlamys D.C.Eaton	872338	FALSE
Adiantum_mynsseniae	atpA	MH019377	641	Adiantum mynsseniae J. Prado	Adiantum mynssenae J.Prado, nom. nov.	2420117	FALSE
Adiantum_mynsseniae	rbcL	MH019604	1292	Adiantum mynsseniae J. Prado	Adiantum mynssenae J.Prado, nom. nov.	2420117	FALSE
Adiantum_myriosorum	atpA	JN052847	1746	Adiantum myriosorum Baker	Adiantum myriosorum Baker	1073442	FALSE
Adiantum_myriosorum	atpB	JN052869	1272	Adiantum myriosorum Baker	Adiantum myriosorum Baker	1073442	FALSE
Adiantum_myriosorum	rbcL	JN052786	1283	Adiantum myriosorum Baker	Adiantum myriosorum Baker	1073442	FALSE
Adiantum_myriosorum	rps4	JN052815	579	Adiantum myriosorum Baker	Adiantum myriosorum Baker	1073442	FALSE
Adiantum_myriosorum	rps4-trnS	JN052815	521	Adiantum myriosorum Baker	Adiantum myriosorum Baker	1073442	FALSE
Adiantum_myriosorum	trnL-trnF	JN052900	928	Adiantum myriosorum Baker	Adiantum myriosorum Baker	1073442	FALSE
Adiantum_nelumboides	plastome	MN709399	66664	Adiantum nelumboides X. C. Zhang	Adiantum nelumboides X.C.Zhang	2759587	FALSE
Adiantum_novae-caledoniae	rbcL	KX524167	1292	Adiantum novae-caledoniae Keyserl.	Adiantum novae-caledoniae Keyserl.	1932680	FALSE
Adiantum_oaxacanum	rbcL	MH019606	1292	Adiantum oaxacanum Mickel & Beitel	Adiantum oaxacanum Mickel & Beitel	2420118	FALSE
Adiantum_obliquum	atpA	MH019380	1506	Adiantum obliquum Willd.	Adiantum obliquum Willd.	434438	FALSE
Adiantum_obliquum	rbcL	MH019607	1309	Adiantum obliquum Willd.	Adiantum obliquum Willd.	434438	FALSE
Adiantum_obovatum	atpA	KY382686	1737	Adiantum obovatum A. H. Wang, F. G. Wang & F. W. Xing	Adiantum obovatum A.H.Wang & F.G.Wang & F.W.Xing	1970764	FALSE
Adiantum_obovatum	atpB	KY429053	1244	Adiantum obovatum A. H. Wang, F. G. Wang & F. W. Xing	Adiantum obovatum A.H.Wang & F.G.Wang & F.W.Xing	1970764	FALSE
Adiantum_obovatum	matK	KY461643	909	Adiantum obovatum A. H. Wang, F. G. Wang & F. W. Xing	Adiantum obovatum A.H.Wang & F.G.Wang & F.W.Xing	1970764	FALSE
Adiantum_obovatum	rbcL	KY450828	1240	Adiantum obovatum A. H. Wang, F. G. Wang & F. W. Xing	Adiantum obovatum A.H.Wang & F.G.Wang & F.W.Xing	1970764	FALSE
Adiantum_obovatum	rps4	KY450976	571	Adiantum obovatum A. H. Wang, F. G. Wang & F. W. Xing	Adiantum obovatum A.H.Wang & F.G.Wang & F.W.Xing	1970764	FALSE
Adiantum_obovatum	rps4-trnS	KY450976	167	Adiantum obovatum A. H. Wang, F. G. Wang & F. W. Xing	Adiantum obovatum A.H.Wang & F.G.Wang & F.W.Xing	1970764	FALSE
Adiantum_obovatum	trnL-trnF	KY450902	883	Adiantum obovatum A. H. Wang, F. G. Wang & F. W. Xing	Adiantum obovatum A.H.Wang & F.G.Wang & F.W.Xing	1970764	FALSE
Adiantum_ogasawarense	rbcL	AB574801	1205	Adiantum ogasawarense Tagawa	Adiantum ogasawarense Tagawa	872339	FALSE
Adiantum_orbignyanum	atpA	KX524412	1742	Adiantum orbignyanum Mett. ex Kuhn	Adiantum orbignyanum Kuhn	1932682	FALSE
Adiantum_orbignyanum	rbcL	KX524208	1309	Adiantum orbignyanum Mett. ex Kuhn	Adiantum orbignyanum Kuhn	1932682	FALSE
Adiantum_ornithopodum	atpA	MH019382	1506	Adiantum ornithopodum C. Presl	Adiantum ornithopodum C.Presl	2420120	FALSE
Adiantum_ornithopodum	rbcL	MH019609	1309	Adiantum ornithopodum C. Presl	Adiantum ornithopodum C.Presl	2420120	FALSE
Adiantum_oyapokense	atpA	MH019416	1506	Adiantum oyapokense Jenman	Adiantum oyapokense Jenman	2420121	FALSE
Adiantum_oyapokense	rbcL	MH019644	1309	Adiantum oyapokense Jenman	Adiantum oyapokense Jenman	2420121	FALSE
Adiantum_paraense	atpA	MH019383	1485	Adiantum paraense Hieron.	Adiantum paraense Hieron.	1481308	FALSE
Adiantum_paraense	rbcL	MH019610	1292	Adiantum paraense Hieron.	Adiantum paraense Hieron.	1481308	FALSE
Adiantum_patens	atpA	KX524404	1742	Adiantum patens Willd.	Adiantum patens Willd.	1932683	FALSE
Adiantum_patens	rbcL	KX524200	1309	Adiantum patens Willd.	Adiantum patens Willd.	1932683	FALSE
Adiantum_pectinatum	atpA	MH019384	641	Adiantum pectinatum Kunze	Adiantum pectinatum Kunze ex Baker	1481309	FALSE
Adiantum_pectinatum	rbcL	MH019611	1292	Adiantum pectinatum Kunze	Adiantum pectinatum Kunze ex Baker	1481309	FALSE
Adiantum_pedatum	atpA	JN052857	1751	Adiantum pedatum L.	Adiantum pedatum L.	29590	FALSE
Adiantum_pedatum	atpB	JN052876	1272	Adiantum pedatum L.	Adiantum pedatum L.	29590	FALSE
Adiantum_pedatum	rbcL	JN052808	1295	Adiantum pedatum L.	Adiantum pedatum L.	29590	FALSE
Adiantum_pedatum	rps4	JN052834	587	Adiantum pedatum L.	Adiantum pedatum L.	29590	FALSE
Adiantum_pedatum	rps4-trnS	JN052834	540	Adiantum pedatum L.	Adiantum pedatum L.	29590	FALSE
Adiantum_pedatum	trnL-trnF	JN052904	929	Adiantum pedatum L.	Adiantum pedatum L.	29590	FALSE
Adiantum_peruvianum	atpA	JF937241	1750	Adiantum peruvianum Klotzsch	Adiantum peruvianum Klotzsch	451081	FALSE
Adiantum_peruvianum	atpB	JF935365	1265	Adiantum peruvianum Klotzsch	Adiantum peruvianum Klotzsch	451081	FALSE
Adiantum_peruvianum	rbcL	JF935288	1257	Adiantum peruvianum Klotzsch	Adiantum peruvianum Klotzsch	451081	FALSE
Adiantum_peruvianum	rps4	JF980550	571	Adiantum peruvianum Klotzsch	Adiantum peruvianum Klotzsch	451081	FALSE
Adiantum_peruvianum	rps4-trnS	JF980550	272	Adiantum peruvianum Klotzsch	Adiantum peruvianum Klotzsch	451081	FALSE
Adiantum_peruvianum	trnL-trnF	JF980634	909	Adiantum peruvianum Klotzsch	Adiantum peruvianum Klotzsch	451081	FALSE
Adiantum_petiolatum	atpA	MH019387	1506	Adiantum petiolatum Desv.	Adiantum petiolatum Desv.	1481310	FALSE
Adiantum_petiolatum	rbcL	MH019614	1289	Adiantum petiolatum Desv.	Adiantum petiolatum Desv.	1481310	FALSE
Adiantum_phanerophlebium	atpA	MH019388	1506	Adiantum phanerophlebium (Baker) C. Chr.	Adiantum phanerophlebium (Baker) C.Chr.	2420122	FALSE
Adiantum_phanerophlebium	rbcL	MH019615	1309	Adiantum phanerophlebium (Baker) C. Chr.	Adiantum phanerophlebium (Baker) C.Chr.	2420122	FALSE
Adiantum_philippense	atpA	JF937252	1741	Adiantum philippense L.	Adiantum philippense L.	1073793	FALSE
Adiantum_philippense	atpB	JF935376	1265	Adiantum philippense L.	Adiantum philippense L.	1073793	FALSE
Adiantum_philippense	rbcL	JF935299	1272	Adiantum philippense L.	Adiantum philippense L.	1073793	FALSE
Adiantum_philippense	rps4	JF980561	571	Adiantum philippense L.	Adiantum philippense L.	1073793	FALSE
Adiantum_philippense	rps4-trnS	JF980561	152	Adiantum philippense L.	Adiantum philippense L.	1073793	FALSE
Adiantum_philippense	trnL-trnF	JF980644	939	Adiantum philippense L.	Adiantum philippense L.	1073793	FALSE
Adiantum_phyllitidis	atpA	MH019390	641	Adiantum phyllitidis J. Sm.	Adiantum phyllitidis J.Sm.	1481311	FALSE
Adiantum_phyllitidis	rbcL	MH019617	1292	Adiantum phyllitidis J. Sm.	Adiantum phyllitidis J.Sm.	1481311	FALSE
Adiantum_platyphyllum	atpA	MH019391	608	Adiantum platyphyllum Sw.	Adiantum platyphyllum Sw.	1481312	FALSE
Adiantum_platyphyllum	atpB	MN781261	1134	Adiantum platyphyllum Sw.	Adiantum platyphyllum Sw.	1481312	FALSE
Adiantum_platyphyllum	rbcL	MH019618	1292	Adiantum platyphyllum Sw.	Adiantum platyphyllum Sw.	1481312	FALSE
Adiantum_poeppigianum	atpB	MN781285	1115	Adiantum poeppigianum C. Presl	Adiantum poeppigianum (Kuhn) Hieron.	2420123	FALSE
Adiantum_poeppigianum	rbcL	MN781347	873	Adiantum poeppigianum C. Presl	Adiantum poeppigianum (Kuhn) Hieron.	2420123	FALSE
Adiantum_poeppigianum	rps4	MN781367	531	Adiantum poeppigianum C. Presl	Adiantum poeppigianum (Kuhn) Hieron.	2420123	FALSE
Adiantum_poeppigianum	rps4-trnS	MN781367	98	Adiantum poeppigianum C. Presl	Adiantum poeppigianum (Kuhn) Hieron.	2420123	FALSE
Adiantum_poiretii	atpA	KX524377	1742	Adiantum poiretii Wikstr.	Adiantum poiretii Wikstr.	1521193	FALSE
Adiantum_poiretii	rbcL	KX524172	1309	Adiantum poiretii Wikstr.	Adiantum poiretii Wikstr.	1521193	FALSE
Adiantum_polyphyllum	atpA	MH019394	1506	Adiantum polyphyllum Willd.	Adiantum polyphyllum Willd.	1551582	FALSE
Adiantum_polyphyllum	rbcL	MH019621	1309	Adiantum polyphyllum Willd.	Adiantum polyphyllum Willd.	1551582	FALSE
Adiantum_pseudotinctum	atpA	KX524419	1742	Adiantum pseudotinctum Hieron.	Adiantum pseudotinctum Hieron.	1932684	FALSE
Adiantum_pulverulentum	atpA	MH019396	1506	Adiantum pulverulentum L.	Adiantum pulverulentum L.	1481313	FALSE
Adiantum_pulverulentum	rbcL	MH019622	1309	Adiantum pulverulentum L.	Adiantum pulverulentum L.	1481313	FALSE
Adiantum_pyramidale	atpA	MH019397	1428	Adiantum pyramidale (L.) Willd.	Adiantum pyramidale (L.) Willd.	1979440	FALSE
Adiantum_pyramidale	rbcL	MH019623	1309	Adiantum pyramidale (L.) Willd.	Adiantum pyramidale (L.) Willd.	1979440	FALSE
Adiantum_raddianum	atpA	JF937294	1742	Adiantum raddianum C. Presl	Adiantum raddianum C.Presl	32168	FALSE
Adiantum_raddianum	atpB	JF935421	1265	Adiantum raddianum C. Presl	Adiantum raddianum C.Presl	32168	FALSE
Adiantum_raddianum	rbcL	JF935339	1254	Adiantum raddianum C. Presl	Adiantum raddianum C.Presl	32168	FALSE
Adiantum_raddianum	rps4	JF980605	571	Adiantum raddianum C. Presl	Adiantum raddianum C.Presl	32168	FALSE
Adiantum_raddianum	rps4-trnS	JF980605	536	Adiantum raddianum C. Presl	Adiantum raddianum C.Presl	32168	FALSE
Adiantum_raddianum	trnL-trnF	JF980684	874	Adiantum raddianum C. Presl	Adiantum raddianum C.Presl	32168	FALSE
Adiantum_reniforme	atpA	KJ742781	1739	Adiantum reniforme L.	Adiantum reniforme L.	269173	FALSE
Adiantum_reniforme	atpB	KJ742740	1245	Adiantum reniforme L.	Adiantum reniforme L.	269173	FALSE
Adiantum_reniforme	rbcL	KJ742772	1271	Adiantum reniforme L.	Adiantum reniforme L.	269173	FALSE
Adiantum_reniforme	rps4	KJ780005	603	Adiantum reniforme L.	Adiantum reniforme L.	269173	FALSE
Adiantum_reniforme	rps4-trnS	KJ780005	450	Adiantum reniforme L.	Adiantum reniforme L.	269173	FALSE
Adiantum_reniforme	trnL-trnF	KJ779977	889	Adiantum reniforme L.	Adiantum reniforme L.	269173	FALSE
Adiantum_rhizophorum	rbcL	KF992413	1263	Adiantum rhizophorum Sw.	Adiantum rhizophorum Sw.	1521194	FALSE
Adiantum_rhizophytum	atpA	MH019400	1506	Adiantum rhizophytum Schrad.	Adiantum rhizophytum Schrad.	2420124	FALSE
Adiantum_rhizophytum	rbcL	MH019626	1309	Adiantum rhizophytum Schrad.	Adiantum rhizophytum Schrad.	2420124	FALSE
Adiantum_roborowskii	atpA	JF937242	1749	Adiantum roborowskii Maxim.	Adiantum roborowskii Maxim.	1073795	FALSE
Adiantum_roborowskii	atpB	JF935366	1265	Adiantum roborowskii Maxim.	Adiantum roborowskii Maxim.	1073795	FALSE
Adiantum_roborowskii	rbcL	MH019627	1309	Adiantum roborowskii Maxim.	Adiantum roborowskii Maxim.	1073795	FALSE
Adiantum_roborowskii	rps4	JF980560	571	Adiantum roborowskii Maxim.	Adiantum roborowskii Maxim.	1073795	FALSE
Adiantum_roborowskii	rps4-trnS	JF980560	536	Adiantum roborowskii Maxim.	Adiantum roborowskii Maxim.	1073795	FALSE
Adiantum_roborowskii	trnL-trnF	JF980643	910	Adiantum roborowskii Maxim.	Adiantum roborowskii Maxim.	1073795	FALSE
Adiantum_ruizianum	atpA	KX524400	1719	Adiantum ruizianum Klotzsch	Adiantum ruizianum Klotzsch	1932685	FALSE
Adiantum_ruizianum	rbcL	KX524196	1292	Adiantum ruizianum Klotzsch	Adiantum ruizianum Klotzsch	1932685	FALSE
Adiantum_scalare	atpA	MH019402	1484	Adiantum scalare R. M. Tryon	Adiantum scalare R.M.Tryon	1481315	FALSE
Adiantum_scalare	atpB	MN781259	1072	Adiantum scalare R. M. Tryon	Adiantum scalare R.M.Tryon	1481315	FALSE
Adiantum_scalare	rbcL	MH019629	1292	Adiantum scalare R. M. Tryon	Adiantum scalare R.M.Tryon	1481315	FALSE
Adiantum_schweinfurthii	atpA	MH019403	1427	Adiantum schweinfurthii Kuhn	Adiantum schweinfurthii Kuhn	2420125	FALSE
Adiantum_schweinfurthii	rbcL	MH019630	1309	Adiantum schweinfurthii Kuhn	Adiantum schweinfurthii Kuhn	2420125	FALSE
Adiantum_seemannii	atpA	MH019404	1464	Adiantum seemannii Hook.	Adiantum seemannii Hook.	1481316	FALSE
Adiantum_seemannii	rbcL	KJ628595	1295	Adiantum seemannii Hook.	Adiantum seemannii Hook.	1481316	FALSE
Adiantum_sericeum	rbcL	MH019632	607	Adiantum sericeum D. C. Eaton	Adiantum sericeum D.C.Eaton	1979441	FALSE
Adiantum_serratodentatum	atpA	MH019405	1506	Adiantum serratodentatum Willd.	Adiantum serratodentatum Humb. & Bonpl. ex Willd.	434440	FALSE
Adiantum_serratodentatum	rbcL	MH019633	1292	Adiantum serratodentatum Willd.	Adiantum serratodentatum Humb. & Bonpl. ex Willd.	434440	FALSE
Adiantum_shastense	plastome	MG432483	67340	Adiantum shastense Huiet & A. R. Sm.	Adiantum shastense Huiet & A.R.Sm.	2052490	FALSE
Adiantum_shepherdii	atpA	KX524402	1720	Adiantum shepherdii Hook.	Adiantum shepherdii Hook.	1932687	FALSE
Adiantum_shepherdii	rbcL	KX524198	1292	Adiantum shepherdii Hook.	Adiantum shepherdii Hook.	1932687	FALSE
Adiantum_silvaticum	trnL-trnF	LC004396	892	Adiantum silvaticum Tind.	Adiantum silvaticum Tindale	1551581	FALSE
Adiantum_soboliferum	atpA	MH019407	1465	Adiantum soboliferum Wall.	Adiantum soboliferum Wall. ex Hook.	1073798	FALSE
Adiantum_soboliferum	matK	KJ605552	1265	Adiantum soboliferum Wall.	Adiantum soboliferum Wall. ex Hook.	1073798	FALSE
Adiantum_soboliferum	rbcL	MH019602	1290	Adiantum soboliferum Wall.	Adiantum mettenii Kuhn	2420116	FALSE
Adiantum_soboliferum	rps4	KT427353	571	Adiantum soboliferum Wall.	Adiantum soboliferum Wall. ex Hook.	1073798	FALSE
Adiantum_soboliferum	rps4-trnS	KT427353	173	Adiantum soboliferum Wall.	Adiantum soboliferum Wall. ex Hook.	1073798	FALSE
Adiantum_soboliferum	trnL-trnF	KT427096	738	Adiantum soboliferum Wall.	Adiantum soboliferum Wall. ex Hook.	1073798	FALSE
Adiantum_stenochlamys	atpA	MH019408	1506	Adiantum stenochlamys Baker	Adiantum stenochlamys Baker	2420126	FALSE
Adiantum_stenochlamys	rbcL	MH019636	1309	Adiantum stenochlamys Baker	Adiantum stenochlamys Baker	2420126	FALSE
Adiantum_subcordatum	atpA	KU147248	1500	Adiantum subcordatum Sw.	Adiantum subcordatum Sw.	434441	FALSE
Adiantum_subcordatum	rbcL	KU147277	1308	Adiantum subcordatum Sw.	Adiantum subcordatum Sw.	434441	FALSE
Adiantum_taiwanianum	atpA	JF937260	1532	Adiantum taiwanianum Tagawa	Adiantum roborowskii var. taiwanianum (Tagawa) W.C.Shieh	1073796	FALSE
Adiantum_taiwanianum	atpB	JF935386	1261	Adiantum taiwanianum Tagawa	Adiantum roborowskii var. taiwanianum (Tagawa) W.C.Shieh	1073796	FALSE
Adiantum_taiwanianum	rbcL	MH019637	1309	Adiantum taiwanianum Tagawa	Adiantum taiwanianum Tagawa	2420127	FALSE
Adiantum_taiwanianum	rps4	KT427348	571	Adiantum taiwanianum Tagawa	Adiantum roborowskii var. taiwanianum (Tagawa) W.C.Shieh	1073796	FALSE
Adiantum_taiwanianum	rps4-trnS	KT427348	243	Adiantum taiwanianum Tagawa	Adiantum roborowskii var. taiwanianum (Tagawa) W.C.Shieh	1073796	FALSE
Adiantum_taiwanianum	trnL-trnF	JF980654	878	Adiantum taiwanianum Tagawa	Adiantum roborowskii var. taiwanianum (Tagawa) W.C.Shieh	1073796	FALSE
Adiantum_tenerum	atpA	JF937310	1748	Adiantum tenerum Sw.	Adiantum tenerum Sw.	306129	FALSE
Adiantum_tenerum	atpB	JF935437	1265	Adiantum tenerum Sw.	Adiantum tenerum Sw.	306129	FALSE
Adiantum_tenerum	matK	KJ605553	1239	Adiantum tenerum Sw.	Adiantum tenerum Sw.	306129	FALSE
Adiantum_tenerum	rbcL	EF452134	1275	Adiantum tenerum Sw.	Adiantum tenerum Sw.	306129	FALSE
Adiantum_tenerum	rps4	KU147313	600	Adiantum tenerum Sw.	Adiantum tenerum Sw.	306129	FALSE
Adiantum_tenerum	rps4-trnS	JF980621	518	Adiantum tenerum Sw.	Adiantum tenerum Sw.	306129	FALSE
Adiantum_tenerum	trnL-trnF	JF980700	888	Adiantum tenerum Sw.	Adiantum tenerum Sw.	306129	FALSE
Adiantum_terminatum	atpA	MH019410	1506	Adiantum terminatum Kunze ex Miq.	Adiantum terminatum Kunze ex Miq.	434442	FALSE
Adiantum_terminatum	rbcL	MH019638	1309	Adiantum terminatum Kunze ex Miq.	Adiantum terminatum Kunze ex Miq.	434442	FALSE
Adiantum_tetraphyllum	atpA	EF452073	1506	Adiantum tetraphyllum Humb. & Bonpl. ex Willd.	Adiantum tetraphyllum Humb. & Bonpl. ex Willd.	451082	FALSE
Adiantum_tetraphyllum	atpB	EF452015	1157	Adiantum tetraphyllum Humb. & Bonpl. ex Willd.	Adiantum tetraphyllum Humb. & Bonpl. ex Willd.	451082	FALSE
Adiantum_tetraphyllum	rbcL	EF452135	1293	Adiantum tetraphyllum Humb. & Bonpl. ex Willd.	Adiantum tetraphyllum Humb. & Bonpl. ex Willd.	451082	FALSE
Adiantum_thalictroides	atpA	KX524421	1720	Adiantum thalictroides var. hirsutum (Hook. & Grev.) de la Sota	Adiantum glanduliferum Link	1932677	FALSE
Adiantum_thalictroides	rbcL	KX524216	1292	Adiantum thalictroides var. hirsutum (Hook. & Grev.) de la Sota	Adiantum glanduliferum Link	1932677	FALSE
Adiantum_thongthamii	atpA	MH019411	1506	Adiantum thongthamii Suksathan	Adiantum thongthamii Suksathan	2420128	FALSE
Adiantum_thongthamii	rbcL	MH019639	1309	Adiantum thongthamii Suksathan	Adiantum thongthamii Suksathan	2420128	FALSE
Adiantum_tomentosum	atpA	MH019412	1506	Adiantum tomentosum Klotzsch	Adiantum tomentosum Klotzsch	1481317	FALSE
Adiantum_tomentosum	atpB	MN781255	1134	Adiantum tomentosum Klotzsch	Adiantum tomentosum Klotzsch	1481317	FALSE
Adiantum_tomentosum	rbcL	MH019640	1309	Adiantum tomentosum Klotzsch	Adiantum tomentosum Klotzsch	1481317	FALSE
Adiantum_tomentosum	rps4	MN781355	531	Adiantum tomentosum Klotzsch	Adiantum tomentosum Klotzsch	1481317	FALSE
Adiantum_tomentosum	rps4-trnS	MN781355	97	Adiantum tomentosum Klotzsch	Adiantum tomentosum Klotzsch	1481317	FALSE
Adiantum_tracyi	atpA	MH019413	1505	Adiantum × tracyi C. C. Hall ex Wagner	Adiantum tracyi C.C.Hall ex W.H.Wagner	2420129	FALSE
Adiantum_tracyi	rbcL	MH019641	1309	Adiantum × tracyi C. C. Hall ex Wagner	Adiantum tracyi C.C.Hall ex W.H.Wagner	2420129	FALSE
Adiantum_trapeziforme	atpA	MH019414	1506	Adiantum trapeziforme L.	Adiantum trapeziforme L.	1481318	FALSE
Adiantum_trapeziforme	rbcL	MH019642	1309	Adiantum trapeziforme L.	Adiantum trapeziforme L.	1481318	FALSE
Adiantum_tricholepis	plastome	MH173071	66399	Adiantum tricholepis Fée	Adiantum tricholepis Fee	1803730	FALSE
Adiantum_tuomistoanum	rbcL	KJ628610	1265	Adiantum tuomistoanum J. Prado	Adiantum tuomistoanum J.Prado	1481319	FALSE
Adiantum_urophyllum	atpA	MH019415	1484	Adiantum urophyllum Hook.	Adiantum urophyllum Hook.	2420130	FALSE
Adiantum_urophyllum	rbcL	MH019643	1292	Adiantum urophyllum Hook.	Adiantum urophyllum Hook.	2420130	FALSE
Adiantum_variopinnatum	rbcL	MZ272321	1172	Adiantum × variopinnatum Jermy & T. G. Walker	Adiantum x variopinnatum Jermy & T.G.Walker	2838957	FALSE
Adiantum_variopinnatum	trnL-trnF	MZ272269	833	Adiantum × variopinnatum Jermy & T. G. Walker	Adiantum x variopinnatum Jermy & T.G.Walker	2838957	FALSE
Adiantum_venustum	atpA	JF937247	1745	Adiantum venustum D. Don	Adiantum bonatianum Brause	1073772	FALSE
Adiantum_venustum	atpB	JF935371	1265	Adiantum venustum D. Don	Adiantum bonatianum Brause	1073772	FALSE
Adiantum_venustum	rbcL	JF935294	1255	Adiantum venustum D. Don	Adiantum bonatianum Brause	1073772	FALSE
Adiantum_venustum	rps4	JF980556	571	Adiantum venustum D. Don	Adiantum bonatianum Brause	1073772	FALSE
Adiantum_venustum	rps4-trnS	JF980556	552	Adiantum venustum D. Don	Adiantum bonatianum Brause	1073772	FALSE
Adiantum_venustum	trnL-trnF	JF980639	767	Adiantum venustum D. Don	Adiantum bonatianum Brause	1073772	FALSE
Adiantum_villosissimum	atpA	MH019417	1461	Adiantum villosissimum Mett. ex Kuhn	Adiantum villosissimum Mett. ex Kuhn	2420131	FALSE
Adiantum_villosissimum	rbcL	MH019646	1292	Adiantum villosissimum Mett. ex Kuhn	Adiantum villosissimum Mett. ex Kuhn	2420131	FALSE
Adiantum_villosum	atpA	MH019418	1506	Adiantum villosum L.	Adiantum villosum L.	1481320	FALSE
Adiantum_villosum	rbcL	MH019647	1309	Adiantum villosum L.	Adiantum villosum L.	1481320	FALSE
Adiantum_viridescens	atpA	JF937309	1762	Adiantum viridescens Colenso	Adiantum viridescens Colenso	911568	FALSE
Adiantum_viridescens	atpB	JF935436	1265	Adiantum viridescens Colenso	Adiantum viridescens Colenso	911568	FALSE
Adiantum_viridescens	rbcL	JF935354	943	Adiantum viridescens Colenso	Adiantum viridescens Colenso	911568	FALSE
Adiantum_viridescens	rps4	JF980620	571	Adiantum viridescens Colenso	Adiantum viridescens Colenso	911568	FALSE
Adiantum_viridescens	rps4-trnS	JF980620	387	Adiantum viridescens Colenso	Adiantum viridescens Colenso	911568	FALSE
Adiantum_viridescens	trnL-trnF	JF980699	871	Adiantum viridescens Colenso	Adiantum viridescens Colenso	911568	FALSE
Adiantum_viridimontanum	atpA	JF937302	1736	Adiantum viridimontanum Paris	Adiantum viridimontanum C.A.Paris	1073799	FALSE
Adiantum_viridimontanum	atpB	JF935429	1265	Adiantum viridimontanum Paris	Adiantum viridimontanum C.A.Paris	1073799	FALSE
Adiantum_viridimontanum	rbcL	JF935347	1273	Adiantum viridimontanum Paris	Adiantum viridimontanum C.A.Paris	1073799	FALSE
Adiantum_viridimontanum	rps4	JF980613	571	Adiantum viridimontanum Paris	Adiantum viridimontanum C.A.Paris	1073799	FALSE
Adiantum_viridimontanum	rps4-trnS	JF980613	528	Adiantum viridimontanum Paris	Adiantum viridimontanum C.A.Paris	1073799	FALSE
Adiantum_viridimontanum	trnL-trnF	JF980692	880	Adiantum viridimontanum Paris	Adiantum viridimontanum C.A.Paris	1073799	FALSE
Adiantum_vogelii	atpA	MH019419	1462	Adiantum vogelii Mett. ex Kuhn	Adiantum vogelii Mett. ex Keyserl.	2420132	FALSE
Adiantum_vogelii	rbcL	MH019648	1292	Adiantum vogelii Mett. ex Kuhn	Adiantum vogelii Mett. ex Keyserl.	2420132	FALSE
Adiantum_wattii	atpA	JF937244	1732	Adiantum wattii (Bedd.) Baker	Adiantum edentulum Christ	1073779	FALSE
Adiantum_wattii	atpB	JF935368	1265	Adiantum wattii (Bedd.) Baker	Adiantum edentulum Christ	1073779	FALSE
Adiantum_wattii	rbcL	JF935291	1256	Adiantum wattii (Bedd.) Baker	Adiantum edentulum Christ	1073779	FALSE
Adiantum_wattii	rps4	JF980553	571	Adiantum wattii (Bedd.) Baker	Adiantum edentulum Christ	1073779	FALSE
Adiantum_wattii	rps4-trnS	JF980553	524	Adiantum wattii (Bedd.) Baker	Adiantum edentulum Christ	1073779	FALSE
Adiantum_wattii	trnL-trnF	JF980637	886	Adiantum wattii (Bedd.) Baker	Adiantum edentulum Christ	1073779	FALSE
Adiantum_wilesianum	atpA	MH019421	1454	Adiantum wilesianum Hook.	Adiantum wilesianum Hook.	2420134	FALSE
Adiantum_wilesianum	rbcL	MH019650	1309	Adiantum wilesianum Hook.	Adiantum wilesianum Hook.	2420134	FALSE
Adiantum_wilsonii	atpA	MH019422	1418	Adiantum wilsonii (Fée) Hook.	Adiantum wilsonii Hook.	1481321	FALSE
Adiantum_wilsonii	rbcL	MH019651	1292	Adiantum wilsonii (Fée) Hook.	Adiantum wilsonii Hook.	1481321	FALSE
Adiantum_windischii	rbcL	KJ628617	1252	Adiantum windischii J. Prado	Adiantum windischii J.Prado	1481322	FALSE
Alansmia_cultrata	atpB	GU376476	1260	Alansmia cultrata (Bory ex Willd.) Moguel & M. Kessler	Alansmia cultrata (Willd.) Moguel & M.Kessler	263125	FALSE
Alansmia_cultrata	rbcL	GU376496	1271	Alansmia cultrata (Bory ex Willd.) Moguel & M. Kessler	Alansmia cultrata (Willd.) Moguel & M.Kessler	263125	FALSE
Alansmia_cultrata	rps4-trnS	JN654943	457	Alansmia cultrata (Bory ex Willd.) Moguel & M. Kessler	Alansmia cultrata (Willd.) Moguel & M.Kessler	263125	FALSE
Alansmia_cultrata	trnL-trnF	JN654969	263	Alansmia cultrata (Bory ex Willd.) Moguel & M. Kessler	Alansmia cultrata (Willd.) Moguel & M.Kessler	263125	FALSE
Alansmia_elastica	atpB	KY711748	1272	Alansmia elastica (Bory ex Willd.) Moguel & M. Kessler	Alansmia elastica (Bory ex Willd.) Moguel & M.Kessler	1578090	FALSE
Alansmia_elastica	rbcL	KY711922	1239	Alansmia elastica (Bory ex Willd.) Moguel & M. Kessler	Alansmia elastica (Bory ex Willd.) Moguel & M.Kessler	1578090	FALSE
Alansmia_elastica	rps4-trnS	KY712249	161	Alansmia elastica (Bory ex Willd.) Moguel & M. Kessler	Alansmia elastica (Bory ex Willd.) Moguel & M.Kessler	1578090	FALSE
Alansmia_elastica	trnL-trnF	KY711575	197	Alansmia elastica (Bory ex Willd.) Moguel & M. Kessler	Alansmia elastica (Bory ex Willd.) Moguel & M.Kessler	1578090	FALSE
Alansmia_heteromorpha	rbcL	KM218803	1233	Alansmia heteromorpha (Hook. & Grev.) Moguel & M. Kessler	Alansmia heteromorpha (Hook. & Grev.) Moguel & M.Kessler	1578091	FALSE
Alansmia_lanigera	atpB	GU476809	1264	Alansmia lanigera (Desv.) Moguel & M. Kessler	Alansmia lanigera (Desv.) Moguel & M.Kessler	263127	FALSE
Alansmia_lanigera	rbcL	GU476844	1304	Alansmia lanigera (Desv.) Moguel & M. Kessler	Alansmia lanigera (Desv.) Moguel & M.Kessler	263127	FALSE
Alansmia_lanigera	trnL-trnF	GU476718	136	Alansmia lanigera (Desv.) Moguel & M. Kessler	Alansmia lanigera (Desv.) Moguel & M.Kessler	263127	FALSE
Alansmia_senilis	atpB	GU376474	1243	Alansmia senilis (Fée) Moguel & M. Kessler	Alansmia senilis (Fee) Moguel & M.Kessler	194900	FALSE
Alansmia_senilis	rbcL	GU376498	1271	Alansmia senilis (Fée) Moguel & M. Kessler	Alansmia senilis (Fee) Moguel & M.Kessler	194900	FALSE
Alansmia_senilis	rps4-trnS	JN654941	454	Alansmia senilis (Fée) Moguel & M. Kessler	Alansmia senilis (Fee) Moguel & M.Kessler	194900	FALSE
Alansmia_senilis	trnL-trnF	JN654967	282	Alansmia senilis (Fée) Moguel & M. Kessler	Alansmia senilis (Fee) Moguel & M.Kessler	194900	FALSE
Alansmia_smithii	rbcL	MK319096	1357	Alansmia smithii (A. Rojas) Moguel & M. Kessler	Alansmia smithii (A.Rojas) Moguel & M.Kessler	741054	FALSE
Alansmia_smithii	trnL-trnF	MK318994	305	Alansmia smithii (A. Rojas) Moguel & M. Kessler	Alansmia smithii (A.Rojas) Moguel & M.Kessler	741054	FALSE
Alansmia_stella	atpB	GU376473	658	Alansmia stella (Copel.) Moguel & M. Kessler	Alansmia stella (Copel.) Moguel & M.Kessler	857990	FALSE
Alansmia_stella	rbcL	GU376499	1268	Alansmia stella (Copel.) Moguel & M. Kessler	Alansmia stella (Copel.) Moguel & M.Kessler	857990	FALSE
Alansmia_stella	rps4-trnS	JN654939	448	Alansmia stella (Copel.) Moguel & M. Kessler	Alansmia stella (Copel.) Moguel & M.Kessler	857990	FALSE
Alansmia_stella	trnL-trnF	JN654965	229	Alansmia stella (Copel.) Moguel & M. Kessler	Alansmia stella (Copel.) Moguel & M.Kessler	857990	FALSE
Alansmia_turrialbae	atpB	GU376472	1260	Alansmia turrialbae (Christ) Moguel & M. Kessler	Alansmia glandulifera (A.Rojas) Moguel & M.Kessler	857989	FALSE
Alansmia_turrialbae	rbcL	GU376497	1271	Alansmia turrialbae (Christ) Moguel & M. Kessler	Alansmia glandulifera (A.Rojas) Moguel & M.Kessler	857989	FALSE
Alansmia_turrialbae	rps4-trnS	JN654944	392	Alansmia turrialbae (Christ) Moguel & M. Kessler	Alansmia glandulifera (A.Rojas) Moguel & M.Kessler	857989	FALSE
Alansmia_turrialbae	trnL-trnF	JN654970	275	Alansmia turrialbae (Christ) Moguel & M. Kessler	Alansmia glandulifera (A.Rojas) Moguel & M.Kessler	857989	FALSE
Aleuritopteris_albofusca	matK	KP031668	856	Aleuritopteris albofusca (Baker) Pic. Serm.	Aleuritopteris albofusca (Baker) Pic.Serm.	37457	FALSE
Aleuritopteris_albofusca	rbcL	U19498	1321	Aleuritopteris albofusca (Baker) Pic. Serm.	Aleuritopteris albofusca (Baker) Pic.Serm.	37457	FALSE
Aleuritopteris_albofusca	rps4	KP126983	541	Aleuritopteris albofusca (Baker) Pic. Serm.	Aleuritopteris albofusca (Baker) Pic.Serm.	37457	FALSE
Aleuritopteris_albofusca	rps4-trnS	KP126983	417	Aleuritopteris albofusca (Baker) Pic. Serm.	Aleuritopteris albofusca (Baker) Pic.Serm.	37457	FALSE
Aleuritopteris_albofusca	trnL-trnF	DQ432677	921	Aleuritopteris albofusca (Baker) Pic. Serm.	Aleuritopteris albofusca (Baker) Pic.Serm.	37457	FALSE
Aleuritopteris_albomarginata	rbcL	AY266411	1217	Aleuritopteris albomarginata (C. B. Clarke) Ching	Cheilanthes albomarginata C.B.Clarke	238826	FALSE
Aleuritopteris_anceps	rbcL	KP085547	1278	Aleuritopteris anceps (Blanf.) Panigrahi	Aleuritopteris anceps (Blanf.) Panigrahi	1692224	FALSE
Aleuritopteris_anceps	rps4	KP085562	603	Aleuritopteris anceps (Blanf.) Panigrahi	Aleuritopteris anceps (Blanf.) Panigrahi	1692224	FALSE
Aleuritopteris_anceps	rps4-trnS	KP085562	469	Aleuritopteris anceps (Blanf.) Panigrahi	Aleuritopteris anceps (Blanf.) Panigrahi	1692224	FALSE
Aleuritopteris_anceps	trnL-trnF	KP085519	392	Aleuritopteris anceps (Blanf.) Panigrahi	Aleuritopteris pseudofarinosa Ching & S.K.Wu	1692226	FALSE
Aleuritopteris_argentea	atpA	EU268719	1674	Aleuritopteris argentea (S. G. Gmel.) Fée	Cheilanthes argentea (S.G.Gmel.) Kunze	238825	FALSE
Aleuritopteris_argentea	atpB	EF452016	1278	Aleuritopteris argentea (S. G. Gmel.) Fée	Cheilanthes argentea (S.G.Gmel.) Kunze	238825	FALSE
Aleuritopteris_argentea	rbcL	EF452137	1308	Aleuritopteris argentea (S. G. Gmel.) Fée	Cheilanthes argentea (S.G.Gmel.) Kunze	238825	FALSE
Aleuritopteris_bicolor	rbcL	MT727036	531	Aleuritopteris bicolor (Roxb.) Fraser-Jenk.	Aleuritopteris bicolor (Roxb.) Fraser-Jenk.	2848188	FALSE
Aleuritopteris_chrysophylla	matK	KP031646	859	Aleuritopteris chrysophylla (Hook.) Ching	Aleuritopteris chrysophylla (Hook.) Ching	1649020	FALSE
Aleuritopteris_chrysophylla	rbcL	KP126956	1204	Aleuritopteris chrysophylla (Hook.) Ching	Aleuritopteris chrysophylla (Hook.) Ching	1649020	FALSE
Aleuritopteris_chrysophylla	trnL-trnF	KP085526	397	Aleuritopteris chrysophylla (Hook.) Ching	Aleuritopteris humatifolia X.C.Zhang & L.Shi	1692181	FALSE
Aleuritopteris_dubia	rbcL	LC496742	1253	Aleuritopteris dubia (C. Hope) Ching	Aleuritopteris dubia (C.Hope) Ching	2605332	FALSE
Aleuritopteris_duclouxii	matK	KP031656	856	Aleuritopteris duclouxii (Christ) Ching	Aleuritopteris duclouxii (Christ) Ching	40645	FALSE
Aleuritopteris_duclouxii	rbcL	KP085550	1321	Aleuritopteris duclouxii (Christ) Ching	Aleuritopteris duclouxii (Christ) Ching	40645	FALSE
Aleuritopteris_duclouxii	rps4	KP126975	540	Aleuritopteris duclouxii (Christ) Ching	Aleuritopteris duclouxii (Christ) Ching	40645	FALSE
Aleuritopteris_duclouxii	rps4-trnS	KP126975	428	Aleuritopteris duclouxii (Christ) Ching	Aleuritopteris duclouxii (Christ) Ching	40645	FALSE
Aleuritopteris_duclouxii	trnL-trnF	KP085525	380	Aleuritopteris duclouxii (Christ) Ching	Aleuritopteris duclouxii (Christ) Ching	40645	FALSE
Aleuritopteris_farinosa	atpA	EU268720	1736	Aleuritopteris farinosa (Forssk.) Fée	Aleuritopteris farinosa (Forssk.) Fee	414589	FALSE
Aleuritopteris_farinosa	rbcL	EU268770	1299	Aleuritopteris farinosa (Forssk.) Fée	Aleuritopteris farinosa (Forssk.) Fee	414589	FALSE
Aleuritopteris_formosana	rbcL	DQ432643	1219	Aleuritopteris formosana (Hayata) Tagawa	Aleuritopteris formosana (Hayata) Tagawa	377224	FALSE
Aleuritopteris_formosana	trnL-trnF	DQ432671	918	Aleuritopteris formosana (Hayata) Tagawa	Aleuritopteris formosana (Hayata) Tagawa	377224	FALSE
Aleuritopteris_grevilleoides	plastome	MT130598	67165	Aleuritopteris grevilleoides (Christ) G. M. Zhang & X. C. Zhang	Aleuritopteris grevilleoides (Christ) X.C.Zhang	377247	FALSE
Aleuritopteris_grisea	rbcL	AY299653	1316	Aleuritopteris grisea (Blanf.) Panigrahi	Cheilanthes grisea Blanf.	243791	FALSE
Aleuritopteris_krameri	rbcL	AB574809	1205	Aleuritopteris krameri (Franch. & Sav.) Ching	Cheilanthes krameri Franch. & Sav.	872473	FALSE
Aleuritopteris_leptolepis	rbcL	DQ432646	1291	Aleuritopteris leptolepis (Fraser-Jenk.) Fraser-Jenk.	Aleuritopteris leptolepis (Fraser-Jenk.) Fraser-Jenk.	377240	FALSE
Aleuritopteris_leptolepis	trnL-trnF	DQ432673	922	Aleuritopteris leptolepis (Fraser-Jenk.) Fraser-Jenk.	Aleuritopteris leptolepis (Fraser-Jenk.) Fraser-Jenk.	377240	FALSE
Aleuritopteris_niphobola	matK	KP031653	856	Aleuritopteris niphobola (C. Chr.) Ching	Cheilanthes niphobola C.Chr.	238824	FALSE
Aleuritopteris_niphobola	rbcL	KP085548	1211	Aleuritopteris niphobola (C. Chr.) Ching	Cheilanthes niphobola C.Chr.	238824	FALSE
Aleuritopteris_niphobola	rps4	KP126972	549	Aleuritopteris niphobola (C. Chr.) Ching	Cheilanthes niphobola C.Chr.	238824	FALSE
Aleuritopteris_niphobola	rps4-trnS	KP126972	434	Aleuritopteris niphobola (C. Chr.) Ching	Cheilanthes niphobola C.Chr.	238824	FALSE
Aleuritopteris_niphobola	trnL-trnF	DQ432670	905	Aleuritopteris niphobola (C. Chr.) Ching	Cheilanthes niphobola C.Chr.	238824	FALSE
Aleuritopteris_rosulata	trnL-trnF	KP085522	350	Aleuritopteris rosulata (C. Chr.) Ching	Aleuritopteris rosulata (C.Chr.) Ching	1692227	FALSE
Aleuritopteris_rufa	matK	KP031659	856	Aleuritopteris rufa (D. Don) Ching	Aleuritopteris rufa (D.Don) Ching	1676977	FALSE
Aleuritopteris_rufa	rbcL	KP126962	1195	Aleuritopteris rufa (D. Don) Ching	Aleuritopteris rufa (D.Don) Ching	1676977	FALSE
Aleuritopteris_rufa	rps4	KP126977	540	Aleuritopteris rufa (D. Don) Ching	Aleuritopteris rufa (D.Don) Ching	1676977	FALSE
Aleuritopteris_rufa	rps4-trnS	KP126977	410	Aleuritopteris rufa (D. Don) Ching	Aleuritopteris rufa (D.Don) Ching	1676977	FALSE
Aleuritopteris_rufa	trnL-trnF	KP137492	438	Aleuritopteris rufa (D. Don) Ching	Aleuritopteris rufa (D.Don) Ching	1676977	FALSE
Aleuritopteris_scioana	atpA	MK632502	1774	Aleuritopteris scioana (Chiov.) Fraser-Jenk. & Dulawat	Negripteris scioana (Chiov.) Pic.Serm.	2563994	FALSE
Aleuritopteris_scioana	rbcL	MK632714	1284	Aleuritopteris scioana (Chiov.) Fraser-Jenk. & Dulawat	Negripteris scioana (Chiov.) Pic.Serm.	2563994	FALSE
Aleuritopteris_squamosa	rbcL	DQ432642	1209	Aleuritopteris squamosa (C. Hope & Wright) Ching	Aleuritopteris squamosa (C.Hope & C.H.Wright) Ching	377226	FALSE
Aleuritopteris_subargentea	matK	KP031655	856	Aleuritopteris subargentea Ching ex S. K. Wu	Aleuritopteris subargentea Ching	1692184	FALSE
Aleuritopteris_subargentea	rbcL	KP126960	1200	Aleuritopteris subargentea Ching ex S. K. Wu	Aleuritopteris subargentea Ching	1692184	FALSE
Aleuritopteris_subargentea	rps4	KP126974	541	Aleuritopteris subargentea Ching ex S. K. Wu	Aleuritopteris subargentea Ching	1692184	FALSE
Aleuritopteris_subargentea	rps4-trnS	KP126974	426	Aleuritopteris subargentea Ching ex S. K. Wu	Aleuritopteris subargentea Ching	1692184	FALSE
Aleuritopteris_subargentea	trnL-trnF	KP085524	395	Aleuritopteris subargentea Ching ex S. K. Wu	Aleuritopteris subargentea Ching	1692184	FALSE
Aleuritopteris_tamburii	rbcL	DQ432644	1317	Aleuritopteris tamburii (Hook.) Ching	Aleuritopteris tamburii (Hook.) Ching	377227	FALSE
Aleuritopteris_tamburii	trnL-trnF	DQ432666	887	Aleuritopteris tamburii (Hook.) Ching	Aleuritopteris tamburii (Hook.) Ching	377227	FALSE
Aleuritopteris_veitchii	matK	KP031654	856	Aleuritopteris veitchii (Christ) Ching	Aleuritopteris veitchii (Christ) Ching	1692183	FALSE
Aleuritopteris_veitchii	rbcL	KP126959	1192	Aleuritopteris veitchii (Christ) Ching	Aleuritopteris veitchii (Christ) Ching	1692183	FALSE
Aleuritopteris_veitchii	rps4	KP126973	539	Aleuritopteris veitchii (Christ) Ching	Aleuritopteris veitchii (Christ) Ching	1692183	FALSE
Aleuritopteris_veitchii	rps4-trnS	KP126973	419	Aleuritopteris veitchii (Christ) Ching	Aleuritopteris veitchii (Christ) Ching	1692183	FALSE
Aleuritopteris_veitchii	trnL-trnF	KP085523	296	Aleuritopteris veitchii (Christ) Ching	Aleuritopteris veitchii (Christ) Ching	1692183	FALSE
Alsophila_abbottii	trnL-trnF	MN155369	961	Alsophila abbottii (Maxon) R. M. Tryon	Alsophila abbottii (Maxon) R.M.Tryon	2598224	FALSE
Alsophila_acaulis	plastome	MT726940	67291	Alsophila acaulis Makino	Alsophila denticulata Baker	204584	FALSE
Alsophila_acrostichoides	trnL-trnF	MN155659	937	Alsophila acrostichoides Alderw.	Gymnosphaera acrostichoides (Alderw.) S.Y.Dong	2598356	FALSE
Alsophila_acutula	rbcL	AM495725	1264	Alsophila acutula R. M. Tryon	Cyathea acutula (R.M.Tryon) Janssen & Rakotondr.	429046	FALSE
Alsophila_acutula	trnL-trnF	AM689621	811	Alsophila acutula R. M. Tryon	Cyathea acutula (R.M.Tryon) Janssen & Rakotondr.	429046	FALSE
Alsophila_albidosquamata	trnL-trnF	MN155371	934	Alsophila albidosquamata (Rosenst.) Lehnert	Alsophila albidosquamata (Rosenst.) Lehnert	2598887	FALSE
Alsophila_alta	rbcL	KP338009	1295	Alsophila alta (Copel.) R. M. Tryon	Alsophila alta (Copel.) R.M.Tryon	1710911	FALSE
Alsophila_andersonii	rbcL	KY858724	1281	Alsophila andersonii J. Scott ex Bedd.	Alsophila andersonii J.Scott ex Bedd.	2161858	FALSE
Alsophila_andersonii	trnL-trnF	KY858893	984	Alsophila andersonii J. Scott ex Bedd.	Alsophila andersonii J.Scott ex Bedd.	2161858	FALSE
Alsophila_andohahelensis	rbcL	AM495727	1264	Alsophila andohahelensis Tardieu	Cyathea andohahelensis (Tardieu) Tindale	429049	FALSE
Alsophila_andohahelensis	trnL-trnF	AM689623	966	Alsophila andohahelensis Tardieu	Cyathea andohahelensis (Tardieu) Tindale	429049	FALSE
Alsophila_annae	trnL-trnF	MN155662	930	Alsophila annae Alderw.	Gymnosphaera annae (Alderw.) S.Y.Dong	2598357	FALSE
Alsophila_apoensis	trnL-trnF	MN155374	917	Alsophila apoensis (Copel.) R. M. Tryon	Alsophila apoensis (Copel.) R.M.Tryon	2598395	FALSE
Alsophila_appendiculata	rbcL	AM495728	1239	Alsophila appendiculata (Baker) R. M. Tryon	Cyathea appendiculata Baker	429050	FALSE
Alsophila_appendiculata	trnL-trnF	AM689624	552	Alsophila appendiculata (Baker) R. M. Tryon	Cyathea appendiculata Baker	429050	FALSE
Alsophila_approximata	rbcL	AM495729	1235	Alsophila approximata (Bonap.) R. M. Tryon	Cyathea approximata Bonap.	429051	FALSE
Alsophila_approximata	trnL-trnF	AM689625	333	Alsophila approximata (Bonap.) R. M. Tryon	Cyathea approximata Bonap.	429051	FALSE
Alsophila_archboldii	rbcL	KP338007	1295	Alsophila archboldii (C. Chr.) R. M. Tryon	Alsophila archboldii (C.Chr.) R.M.Tryon	1710912	FALSE
Alsophila_auriculata	rbcL	AM495730	1264	Alsophila auriculata (Tardieu) R. M. Tryon	Cyathea auriculata Tardieu	429052	FALSE
Alsophila_auriculata	trnL-trnF	AM689626	788	Alsophila auriculata (Tardieu) R. M. Tryon	Cyathea auriculata Tardieu	429052	FALSE
Alsophila_australis	rbcL	AM177319	1309	Alsophila australis subsp. australis	Cyathea australis (R.Br.) Domin	361531	FALSE
Alsophila_australis	trnL-trnF	AM410314	989	Alsophila australis subsp. australis	Cyathea australis (R.Br.) Domin	361531	FALSE
Alsophila_austroyunnanensis	rbcL	KY858726	1281	Alsophila austroyunnanensis S. G. Lu	Alsophila austroyunnanensis S.G.Lu	264542	FALSE
Alsophila_austroyunnanensis	trnL-trnF	KY858895	976	Alsophila austroyunnanensis S. G. Lu	Alsophila austroyunnanensis S.G.Lu	264542	FALSE
Alsophila_baileyana	matK	MF178049	1239	Alsophila baileyana Domin	Gymnosphaera baileyana (Domin) S.Y.Dong	2598359	FALSE
Alsophila_baileyana	trnL-trnF	MF066473	976	Alsophila baileyana Domin	Gymnosphaera baileyana (Domin) S.Y.Dong	2598359	FALSE
Alsophila_bellisquamata	rbcL	AM495733	1264	Alsophila bellisquamata var. basilobata (C. Chr.) J. P. Roux	Cyathea bellisquamata var. basilobata C.Chr.	429054	FALSE
Alsophila_bellisquamata	trnL-trnF	AM689629	813	Alsophila bellisquamata var. basilobata (C. Chr.) J. P. Roux	Cyathea bellisquamata var. basilobata C.Chr.	429054	FALSE
Alsophila_biformis	trnL-trnF	MN155665	930	Alsophila biformis Rosenst.	Gymnosphaera biformis (Rosenst.) Copel.	2598360	FALSE
Alsophila_boiviniiformis	rbcL	AM495748	1264	Alsophila boiviniiformis (Rakotondr. & Janssen) Christenh.	Cyathea boiviniiformis Rakotondr. & Janssen	429060	FALSE
Alsophila_borbonica	rbcL	AM495742	1256	Alsophila borbonica (Desv.) R. M. Tryon	Cyathea borbonica Desv.	429057	FALSE
Alsophila_borbonica	trnL-trnF	AM689638	922	Alsophila borbonica (Desv.) R. M. Tryon	Cyathea borbonica Desv.	429057	FALSE
Alsophila_borneensis	rbcL	KP337949	1295	Alsophila borneensis (Copel.) R. M. Tryon	Alsophila borneensis (Copel.) R.M.Tryon	1710913	FALSE
Alsophila_brevipinna	rbcL	JF950805	1255	Alsophila brevipinna (Baker ex Benth.) R. M. Tryon	Cyathea brevipinna Baker ex Benth.	1054367	FALSE
Alsophila_brevipinna	trnL-trnF	JF950907	413	Alsophila brevipinna (Baker ex Benth.) R. M. Tryon	Cyathea brevipinna Baker ex Benth.	1054367	FALSE
Alsophila_brooksii	trnL-trnF	MN155376	956	Alsophila brooksii (Maxon) R. M. Tryon	Alsophila brooksii (Maxon) R.M.Tryon	2598226	FALSE
Alsophila_brunoniana	plastome	MT543220	67399	Alsophila brunoniana Wall.	Sphaeropteris brunoniana (Hook.) R.M.Tryon	204593	FALSE
Alsophila_bryophila	atpA	AM176420	1514	Alsophila bryophila R. M. Tryon	Alsophila bryophila R.M.Tryon	361532	FALSE
Alsophila_bryophila	atpB	AM176581	1482	Alsophila bryophila R. M. Tryon	Alsophila bryophila R.M.Tryon	361532	FALSE
Alsophila_bryophila	rbcL	AM177320	1309	Alsophila bryophila R. M. Tryon	Alsophila bryophila R.M.Tryon	361532	FALSE
Alsophila_bryophila	rps4	AM176476	603	Alsophila bryophila R. M. Tryon	Alsophila bryophila R.M.Tryon	361532	FALSE
Alsophila_bryophila	rps4-trnS	AM176476	124	Alsophila bryophila R. M. Tryon	Alsophila bryophila R.M.Tryon	361532	FALSE
Alsophila_bullata	rbcL	AM495775	1264	Alsophila bullata var. hildebrandtii (Kuhn) comb. ined.	Cyathea hildebrandtii Kuhn	429048	FALSE
Alsophila_bullata	trnL-trnF	AM689673	948	Alsophila bullata var. hildebrandtii (Kuhn) comb. ined.	Cyathea hildebrandtii Kuhn	429048	FALSE
Alsophila_camerooniana	trnL-trnF	MN155378	865	Alsophila camerooniana var. ugandensis (Holttum) J. P. Roux	Alsophila camerooniana var. ugandensis (Holttum) J.P.Roux	2598396	FALSE
Alsophila_capensis	atpA	AM176421	1514	Alsophila capensis (L. fil.) J. Sm.	Alsophila capensis (L.f.) J.Sm	361533	FALSE
Alsophila_capensis	atpB	AM176582	1482	Alsophila capensis (L. fil.) J. Sm.	Alsophila capensis (L.f.) J.Sm	361533	FALSE
Alsophila_capensis	rbcL	AM177321	1309	Alsophila capensis (L. fil.) J. Sm.	Alsophila capensis (L.f.) J.Sm	361533	FALSE
Alsophila_capensis	rps4	AM176477	603	Alsophila capensis (L. fil.) J. Sm.	Alsophila capensis (L.f.) J.Sm	361533	FALSE
Alsophila_capensis	rps4-trnS	AM176477	118	Alsophila capensis (L. fil.) J. Sm.	Alsophila capensis (L.f.) J.Sm	361533	FALSE
Alsophila_capensis	trnL-trnF	MH213731	982	Alsophila capensis (L. fil.) J. Sm.	Alsophila capensis (L.f.) J.Sm	361533	FALSE
Alsophila_catillifera	trnL-trnF	MN155379	816	Alsophila catillifera (Holttum) R. M. Tryon	Alsophila catillifera (Holttum) R.M.Tryon	2598228	FALSE
Alsophila_celsa	rbcL	AM495765	1264	Alsophila celsa R. M. Tryon	Cyathea excelsa Sw.	429072	FALSE
Alsophila_celsa	trnL-trnF	AM689663	955	Alsophila celsa R. M. Tryon	Cyathea excelsa Sw.	429072	FALSE
Alsophila_coactilis	rbcL	AM410205	1291	Alsophila coactilis (Holttum) R. M. Tryon	Alsophila coactilis (Holtt.) R.M.Tryon	411261	FALSE
Alsophila_coactilis	trnL-trnF	AM410336	993	Alsophila coactilis (Holttum) R. M. Tryon	Alsophila coactilis (Holtt.) R.M.Tryon	411261	FALSE
Alsophila_colensoi	atpA	AM176422	1514	Alsophila colensoi Hook. fil.	Alsophila colensoi Hook.f.	361534	FALSE
Alsophila_colensoi	atpB	AM176583	1482	Alsophila colensoi Hook. fil.	Alsophila colensoi Hook.f.	361534	FALSE
Alsophila_colensoi	rbcL	AM177322	1309	Alsophila colensoi Hook. fil.	Alsophila colensoi Hook.f.	361534	FALSE
Alsophila_colensoi	rps4	AM176478	603	Alsophila colensoi Hook. fil.	Alsophila colensoi Hook.f.	361534	FALSE
Alsophila_colensoi	rps4-trnS	AM176478	118	Alsophila colensoi Hook. fil.	Alsophila colensoi Hook.f.	361534	FALSE
Alsophila_colensoi	trnL-trnF	AM410318	1001	Alsophila colensoi Hook. fil.	Alsophila colensoi Hook.f.	361534	FALSE
Alsophila_conantiana	trnL-trnF	MN155391	960	Alsophila conantiana Lehnert	Alsophila conantiana Lehnert	2598229	FALSE
Alsophila_costalisora	trnL-trnF	MN155392	925	Alsophila costalisora (Copel.) R. M. Tryon	Alsophila costalisora (Copel.) R.M.Tryon	2598397	FALSE
Alsophila_costularis	plastome	MH684489	67330	Alsophila costularis Baker	Alsophila costularis Baker	264541	FALSE
Alsophila_crenulata	rbcL	KP337994	1295	Alsophila crenulata (Mett.) Hook.	Cyathea raciborskii Copel.	1710908	FALSE
Alsophila_crinita	rbcL	KF924261	590	Alsophila crinita Hook.	Cyathea crinita Copel.	13471	FALSE
Alsophila_cunninghamii	rbcL	AM410211	1309	Alsophila cunninghamii (Hook. fil.) R. M. Tryon	Cyathea cunninghamii Hook.f.	411262	FALSE
Alsophila_cunninghamii	trnL-trnF	AM410339	969	Alsophila cunninghamii (Hook. fil.) R. M. Tryon	Cyathea cunninghamii Hook.f.	411262	FALSE
Alsophila_cuspidata	atpA	AM176423	1514	Alsophila cuspidata (Kunze) D. S. Conant	Alsophila cuspidata (Kunze) D.S.Conant	361535	FALSE
Alsophila_cuspidata	atpB	AM176584	1482	Alsophila cuspidata (Kunze) D. S. Conant	Alsophila cuspidata (Kunze) D.S.Conant	361535	FALSE
Alsophila_cuspidata	rbcL	AM177323	1309	Alsophila cuspidata (Kunze) D. S. Conant	Alsophila cuspidata (Kunze) D.S.Conant	361535	FALSE
Alsophila_cuspidata	rps4	AM176479	596	Alsophila cuspidata (Kunze) D. S. Conant	Alsophila cuspidata (Kunze) D.S.Conant	361535	FALSE
Alsophila_cuspidata	rps4-trnS	AM176479	118	Alsophila cuspidata (Kunze) D. S. Conant	Alsophila cuspidata (Kunze) D.S.Conant	361535	FALSE
Alsophila_dealbata	rbcL	AM410199	1309	Alsophila dealbata (G. Forst.) C. Presl	Alsophila tricolor (Colenso) R.M.Tryon	411275	FALSE
Alsophila_dealbata	trnL-trnF	AM410326	984	Alsophila dealbata (G. Forst.) C. Presl	Alsophila tricolor (Colenso) R.M.Tryon	411275	FALSE
Alsophila_decrescens	trnL-trnF	AM689651	369	Alsophila decrescens var. manongarivensis (Janssen & Rakotondr.) comb. ined.	Cyathea decrescens var. manongarivensis Janssen & Rakotondr.	434021	FALSE
Alsophila_dicksonioides	rbcL	KP337963	1285	Alsophila dicksonioides (Holttum) R. M. Tryon	Alsophila dicksonioides (Holttum) R.M.Tryon	1710915	FALSE
Alsophila_dimorpha	trnL-trnF	MN155669	930	Alsophila dimorpha Christ	Gymnosphaera dimorpha (Christ) S.Y.Dong	2598379	FALSE
Alsophila_dregei	atpA	EF463630	1506	Alsophila dregei (Kunze) R. M. Tryon	Cyathea dregei Kunze	411263	FALSE
Alsophila_dregei	atpB	EF463360	1278	Alsophila dregei (Kunze) R. M. Tryon	Cyathea dregei Kunze	411263	FALSE
Alsophila_dregei	rbcL	AM410194	1295	Alsophila dregei (Kunze) R. M. Tryon	Cyathea dregei Kunze	411263	FALSE
Alsophila_dregei	trnL-trnF	AM410315	986	Alsophila dregei (Kunze) R. M. Tryon	Cyathea dregei Kunze	411263	FALSE
Alsophila_dryopteroides	trnL-trnF	MN155373	971	Alsophila dryopteroides (Maxon) R. M. Tryon	Alsophila amintae D.S.Conant	2598225	FALSE
Alsophila_edanoi	trnL-trnF	MN155397	924	Alsophila edanoi (Copel.) R. M. Tryon	Alsophila edanoi (Copel.) R.M.Tryon	2598398	FALSE
Alsophila_emilei	rbcL	AM495763	1225	Alsophila emilei var. dauphinensis (Janssen & Rakotondr.) comb. ined.	Cyathea emilei var. dauphinensis Janssen & Rakotondr.	429071	FALSE
Alsophila_emilei	trnL-trnF	AM689661	360	Alsophila emilei var. dauphinensis (Janssen & Rakotondr.) comb. ined.	Cyathea emilei var. dauphinensis Janssen & Rakotondr.	429071	FALSE
Alsophila_engelii	trnL-trnF	MN155399	960	Alsophila engelii R. M. Tryon	Alsophila engelii R.M.Tryon	2598230	FALSE
Alsophila_erinacea	rbcL	MW138272	1309	Alsophila erinacea (H. Karst.) D. S. Conant	Alsophila erinacea var. erinacea	2781729	FALSE
Alsophila_erinacea	trnL-trnF	MN155401	957	Alsophila erinacea (H. Karst.) D. S. Conant	Alsophila erinacea (H.Karst.) D.S.Conant	1710916	FALSE
Alsophila_esmeraldensis	trnL-trnF	MN155402	801	Alsophila esmeraldensis R. C. Moran	Alsophila esmeraldensis R.C.Moran	2598231	FALSE
Alsophila_everta	trnL-trnF	MN155403	935	Alsophila everta (Copel.) R. M. Tryon	Alsophila everta (Copel.) R.M.Tryon	2598399	FALSE
Alsophila_exilis	trnL-trnF	MN155404	945	Alsophila exilis (Holttum) Lehnert	Alsophila exilis (Holttum) Lehnert	2598886	FALSE
Alsophila_ferdinandii	rbcL	AM410204	1309	Alsophila ferdinandii R. M. Tryon	Cyathea macarthurii (F.Muell.) Baker	411264	FALSE
Alsophila_ferdinandii	trnL-trnF	AM410335	973	Alsophila ferdinandii R. M. Tryon	Cyathea macarthurii (F.Muell.) Baker	411264	FALSE
Alsophila_firma	rbcL	MW138143	1309	Alsophila firma (Baker) D. S. Conant	Alsophila firma (Baker) D.S.Conant	411265	FALSE
Alsophila_foersteri	atpA	AM176424	1514	Alsophila foersteri (Rosenst.) R. M. Tryon	Alsophila foersteri (Rosenst.) R.M.Tryon	361536	FALSE
Alsophila_foersteri	atpB	AM176585	1482	Alsophila foersteri (Rosenst.) R. M. Tryon	Alsophila foersteri (Rosenst.) R.M.Tryon	361536	FALSE
Alsophila_foersteri	rbcL	AM177324	1309	Alsophila foersteri (Rosenst.) R. M. Tryon	Alsophila foersteri (Rosenst.) R.M.Tryon	361536	FALSE
Alsophila_foersteri	rps4	AM176480	603	Alsophila foersteri (Rosenst.) R. M. Tryon	Alsophila foersteri (Rosenst.) R.M.Tryon	361536	FALSE
Alsophila_foersteri	rps4-trnS	AM176480	118	Alsophila foersteri (Rosenst.) R. M. Tryon	Alsophila foersteri (Rosenst.) R.M.Tryon	361536	FALSE
Alsophila_foersteri	trnL-trnF	AM410324	984	Alsophila foersteri (Rosenst.) R. M. Tryon	Alsophila foersteri (Rosenst.) R.M.Tryon	361536	FALSE
Alsophila_fulgens	trnL-trnF	MN155406	953	Alsophila fulgens (C. Chr.) D. S. Conant	Alsophila fulgens (C.Chr.) D.S.Conant	2598232	FALSE
Alsophila_geluensis	rbcL	KP337957	1295	Alsophila geluensis (Rosenst.) R. M. Tryon	Alsophila geluensis (Rosenst.) R.M.Tryon	1710917	FALSE
Alsophila_gigantea	plastome	MH603068	67442	Alsophila gigantea Wall. ex Hook.	Alsophila gigantea Wall. ex Hook.	204588	FALSE
Alsophila_glabra	rbcL	MT295630	1325	Alsophila glabra (Blume) Hook.	Cyathea glabra (Blume) Copel.	1710918	FALSE
Alsophila_glabra	trnL-trnF	MT295716	900	Alsophila glabra (Blume) Hook.	Cyathea glabra (Blume) Copel.	1710918	FALSE
Alsophila_glaucifolia	rbcL	AM495771	1264	Alsophila glaucifolia R. M. Tryon	Cyathea glauca Bory	429074	FALSE
Alsophila_glaucifolia	trnL-trnF	AM689669	944	Alsophila glaucifolia R. M. Tryon	Cyathea glauca Bory	429074	FALSE
Alsophila_grangaudiana	rbcL	AM495774	1255	Alsophila grangaudiana (Janssen & Rakotondr.) J. P. Roux	Cyathea grangaudiana Janssen & Rakotondr.	429075	FALSE
Alsophila_grangaudiana	trnL-trnF	AM689672	912	Alsophila grangaudiana (Janssen & Rakotondr.) J. P. Roux	Cyathea grangaudiana Janssen & Rakotondr.	429075	FALSE
Alsophila_havilandii	rbcL	AM410189	1309	Alsophila havilandii (Baker) R. M. Tryon	Alsophila havilandii (Baker) R.M.Tryon	411266	FALSE
Alsophila_hebes	rbcL	AM495804	1264	Alsophila hebes (Janssen & Rakotondr.) Christenh.	Cyathea hebes Janssen & Rakotondr.	429100	FALSE
Alsophila_hebes	trnL-trnF	AM689703	671	Alsophila hebes (Janssen & Rakotondr.) Christenh.	Cyathea hebes Janssen & Rakotondr.	429100	FALSE
Alsophila_hooglandii	atpA	AM176425	1514	Alsophila hooglandii (Holttum) R. M. Tryon	Alsophila hooglandii (Holtt.) R.M.Tryon	361537	FALSE
Alsophila_hooglandii	atpB	AM176586	1482	Alsophila hooglandii (Holttum) R. M. Tryon	Alsophila hooglandii (Holtt.) R.M.Tryon	361537	FALSE
Alsophila_hooglandii	rbcL	AM177325	1309	Alsophila hooglandii (Holttum) R. M. Tryon	Alsophila hooglandii (Holtt.) R.M.Tryon	361537	FALSE
Alsophila_hooglandii	rps4	AM176481	596	Alsophila hooglandii (Holttum) R. M. Tryon	Alsophila hooglandii (Holtt.) R.M.Tryon	361537	FALSE
Alsophila_hooglandii	rps4-trnS	AM176481	118	Alsophila hooglandii (Holttum) R. M. Tryon	Alsophila hooglandii (Holtt.) R.M.Tryon	361537	FALSE
Alsophila_hooglandii	trnL-trnF	AM410306	1003	Alsophila hooglandii (Holttum) R. M. Tryon	Alsophila hooglandii (Holtt.) R.M.Tryon	361537	FALSE
Alsophila_hookeri	rbcL	AM495777	1154	Alsophila hookeri (Thwaites) R. M. Tryon	Alsophila hookeri (Thwaites) R.M.Tryon	429076	FALSE
Alsophila_hookeri	trnL-trnF	AM689675	935	Alsophila hookeri (Thwaites) R. M. Tryon	Alsophila hookeri (Thwaites) R.M.Tryon	429076	FALSE
Alsophila_hornei	rbcL	KP338005	1295	Alsophila hornei Baker	Cyathea hornei (Baker) Copel.	1710903	FALSE
Alsophila_humilis	rbcL	AM495778	1248	Alsophila humilis (Hieron.) Pic. Serm.	Cyathea humilis Hieron.	429077	FALSE
Alsophila_humilis	trnL-trnF	AM689676	641	Alsophila humilis (Hieron.) Pic. Serm.	Cyathea humilis Hieron.	429077	FALSE
Alsophila_hyacinthei	rbcL	AM495751	1264	Alsophila hyacinthei var. concava (Bonap.) J. P. Roux	Cyathea concava Bonap.	429063	FALSE
Alsophila_hyacinthei	trnL-trnF	AM689647	956	Alsophila hyacinthei var. concava (Bonap.) J. P. Roux	Cyathea concava Bonap.	429063	FALSE
Alsophila_hymenodes	rbcL	KP337946	1295	Alsophila hymenodes (Mett.) R. M. Tryon	Alsophila hymenodes (Mett.) R.M.Tryon	1710920	FALSE
Alsophila_impolita	rbcL	AM495779	1264	Alsophila impolita (Rakotondr. & Janssen) Christenh.	Cyathea impolita Rakotondr. & Janssen	429078	FALSE
Alsophila_impolita	trnL-trnF	AM689677	895	Alsophila impolita (Rakotondr. & Janssen) Christenh.	Cyathea impolita Rakotondr. & Janssen	429078	FALSE
Alsophila_imrayana	rbcL	AM410202	1309	Alsophila imrayana (Hook.) Conant	Alsophila imrayana (Hook.) D.S.Conant	411267	FALSE
Alsophila_imrayana	trnL-trnF	AM410329	1010	Alsophila imrayana (Hook.) Conant	Alsophila imrayana (Hook.) D.S.Conant	411267	FALSE
Alsophila_incana	trnL-trnF	MN155415	847	Alsophila incana (H. Karst.) D. S. Conant	Alsophila incana (H.Karst.) D.S.Conant	2598234	FALSE
Alsophila_katoi	trnL-trnF	MN155416	922	Alsophila katoi Lehnert & Coritico	Alsophila katoi Lehnert & Coritico	2598236	FALSE
Alsophila_kermadecensis	rbcL	KR153993	1269	Alsophila kermadecensis (W. R. B. Oliv.) R. M. Tryon	Alsophila kermadecensis (Oliver) R.M.Tryon	1686251	FALSE
Alsophila_kermadecensis	trnL-trnF	KR153995	981	Alsophila kermadecensis (W. R. B. Oliv.) R. M. Tryon	Alsophila kermadecensis (Oliver) R.M.Tryon	1686251	FALSE
Alsophila_khasyana	rbcL	KY858735	1309	Alsophila khasyana T. Moore	Alsophila khasyana T.Moore ex Kuhn	1710905	FALSE
Alsophila_khasyana	trnL-trnF	KY858905	987	Alsophila khasyana T. Moore	Alsophila khasyana T.Moore ex Kuhn	1710905	FALSE
Alsophila_kirkii	rbcL	AM495781	1264	Alsophila kirkii (Hook.) R. M. Tryon	Cyathea kirkii Hook.	429080	FALSE
Alsophila_kirkii	trnL-trnF	AM689679	598	Alsophila kirkii (Hook.) R. M. Tryon	Cyathea kirkii Hook.	429080	FALSE
Alsophila_klossii	atpB	EU352271	872	Alsophila klossii (Ridl.) R. M. Tryon	Cyathea klossii Ridl.	504001	FALSE
Alsophila_klossii	rbcL	EU352299	1298	Alsophila klossii (Ridl.) R. M. Tryon	Cyathea klossii Ridl.	504001	FALSE
Alsophila_lastii	rbcL	AM495782	1264	Alsophila lastii (Baker) R. M. Tryon	Cyathea lastii Baker	429081	FALSE
Alsophila_lastii	trnL-trnF	AM689680	908	Alsophila lastii (Baker) R. M. Tryon	Cyathea lastii Baker	429081	FALSE
Alsophila_latebrosa	plastome	MW620065	67282	Alsophila latebrosa Wall.	Alsophila latebrosa Wall. ex Hook.	1710921	FALSE
Alsophila_ligulata	rbcL	AM495783	1223	Alsophila ligulata (Baker) R. M. Tryon	Cyathea ligulata Baker	429082	FALSE
Alsophila_ligulata	trnL-trnF	AM689681	356	Alsophila ligulata (Baker) R. M. Tryon	Cyathea ligulata Baker	429082	FALSE
Alsophila_loheri	rbcL	KY858719	1309	Alsophila loheri (Christ) R. M. Tryon	Alsophila loheri (Christ) R.M.Tryon	1710922	FALSE
Alsophila_loheri	trnL-trnF	KY858888	983	Alsophila loheri (Christ) R. M. Tryon	Alsophila loheri (Christ) R.M.Tryon	1710922	FALSE
Alsophila_longipinnata	rbcL	AM495785	1264	Alsophila longipinnata (Bonap.) R. M. Tryon	Cyathea longipinnata Bonap.	429084	FALSE
Alsophila_longipinnata	trnL-trnF	AM689683	360	Alsophila longipinnata (Bonap.) R. M. Tryon	Cyathea longipinnata Bonap.	429084	FALSE
Alsophila_longispina	rbcL	AM495801	572	Alsophila longispina (Janssen & Rakotondr.) Christenh.	Cyathea longispina Janssen & Rakotondr.	434264	FALSE
Alsophila_longispina	trnL-trnF	AM689700	918	Alsophila longispina (Janssen & Rakotondr.) Christenh.	Cyathea longispina Janssen & Rakotondr.	434264	FALSE
Alsophila_lurida	rbcL	KP337945	1295	Alsophila lurida (Blume) Hook.	Alsophila lurida (Blume) Hook.	1710923	FALSE
Alsophila_lurida	trnL-trnF	MN155675	936	Alsophila lurida (Blume) Hook.	Gymnosphaera lurida (Blume) S.Y.Dong	2598365	FALSE
Alsophila_macgillivrayi	trnL-trnF	MN155421	946	Alsophila macgillivrayi Baker	Alsophila macgillivrayi Baker	2598237	FALSE
Alsophila_macgregorii	rbcL	KP337964	564	Alsophila macgregorii (F. Muell.) R. M. Tryon	Alsophila gleichenioides (C.Chr.) R.M.Tryon	1710919	FALSE
Alsophila_macgregorii	trnL-trnF	MN155423	926	Alsophila macgregorii (F. Muell.) R. M. Tryon	Alsophila macgregorii (F.Muell.) R.M.Tryon	2598238	FALSE
Alsophila_manniana	rbcL	AM495787	1222	Alsophila manniana (Hook.) R. M. Tryon	Cyathea manniana Hook.	429085	FALSE
Alsophila_manniana	trnL-trnF	MN155424	927	Alsophila manniana (Hook.) R. M. Tryon	Cyathea manniana Hook.	429085	FALSE
Alsophila_marattioides	rbcL	AM495788	1225	Alsophila marattioides (Willd. ex Kaulf.) R. M. Tryon	Cyathea marattioides Willd. ex Kaulf.	429086	FALSE
Alsophila_marattioides	trnL-trnF	AM689686	352	Alsophila marattioides (Willd. ex Kaulf.) R. M. Tryon	Cyathea marattioides Willd. ex Kaulf.	429086	FALSE
Alsophila_marcescens	trnL-trnF	MN155463	929	Alsophila × marcescens (N. A. Wakef.) R. M. Tryon	Alsophila marcescens (N.A.Wakef.) R.M.Tryon	2598239	FALSE
Alsophila_matitanensis	rbcL	AM495786	1264	Alsophila matitanensis R. M. Tryon	Cyathea madagascarica Bonap.	429062	FALSE
Alsophila_matitanensis	trnL-trnF	AM689684	850	Alsophila matitanensis R. M. Tryon	Cyathea madagascarica Bonap.	429062	FALSE
Alsophila_media	rbcL	KP337968	609	Alsophila media (W. H. Wagner & Grether) R. M. Tryon	Alsophila media (Wagn. & Greth.) R.M.Tryon	1710924	FALSE
Alsophila_melleri	rbcL	AM495790	1264	Alsophila melleri (Baker) R. M. Tryon	Cyathea melleri (Baker) Domin	429088	FALSE
Alsophila_melleri	trnL-trnF	AM689688	950	Alsophila melleri (Baker) R. M. Tryon	Cyathea melleri (Baker) Domin	429088	FALSE
Alsophila_meridionalis	rbcL	AM495796	1254	Alsophila meridionalis (Janssen & Rakotondr.) Christenh.	Cyathea meridionalis Janssen & Rakotondr.	434262	FALSE
Alsophila_meridionalis	trnL-trnF	AM689695	866	Alsophila meridionalis (Janssen & Rakotondr.) Christenh.	Cyathea meridionalis Janssen & Rakotondr.	434262	FALSE
Alsophila_metteniana	plastome	MN795320	67427	Alsophila metteniana Hance	Alsophila metteniana Hance	872495	FALSE
Alsophila_micra	trnL-trnF	MN155426	935	Alsophila micra R. M. Tryon	Alsophila micra R.M.Tryon	2598400	FALSE
Alsophila_microphylloides	rbcL	KP337953	1295	Alsophila microphylloides (Rosenst.) R. M. Tryon	Alsophila microphylloides (Rosenst.) R.M.Tryon	1710925	FALSE
Alsophila_microphylloides	trnL-trnF	MN155428	922	Alsophila microphylloides (Rosenst.) R. M. Tryon	Alsophila microphylloides (Rosenst.) R.M.Tryon	1710925	FALSE
Alsophila_milnei	rbcL	KR153992	1282	Alsophila milnei (Hook. fil.) R. M. Tryon	Cyathea milnei Hook. ex Hook.f.	1686252	FALSE
Alsophila_milnei	trnL-trnF	KR153994	986	Alsophila milnei (Hook. fil.) R. M. Tryon	Cyathea milnei Hook. ex Hook.f.	1686252	FALSE
Alsophila_minor	trnL-trnF	MN155429	964	Alsophila minor (D. C. Eaton) R. M. Tryon	Alsophila minor (D.C.Eaton) R.M.Tryon	2598240	FALSE
Alsophila_mostellaria	trnL-trnF	MN155430	963	Alsophila mostellaria Lehnert	Alsophila mostellaria Lehnert	2598242	FALSE
Alsophila_muelleri	trnL-trnF	MN155431	926	Alsophila muelleri (Baker) R. M. Tryon	Alsophila muelleri (Baker) R.M.Tryon	2598401	FALSE
Alsophila_nigrolineata	rbcL	AM410206	1309	Alsophila nigrolineata (Holttum) R. M. Tryon	Alsophila nigrolineata (Holtt.) R.M.Tryon	411268	FALSE
Alsophila_nigrolineata	trnL-trnF	AM410337	926	Alsophila nigrolineata (Holttum) R. M. Tryon	Alsophila nigrolineata (Holtt.) R.M.Tryon	411268	FALSE
Alsophila_nilgirensis	rbcL	MK573827	1132	Alsophila nilgirensis (Holttum) R. M. Tryon	Cyathea nilgirensis Holttum	1450750	FALSE
Alsophila_odonelliana	trnL-trnF	MN155433	712	Alsophila odonelliana (Alston) Lehnert	Alsophila odonelliana (Alston) Lehnert	2598243	FALSE
Alsophila_ogurae	rbcL	AB574754	1205	Alsophila ogurae Hayata	Cyathea ogurae Domin	872496	FALSE
Alsophila_olivacea	trnL-trnF	MN155677	934	Alsophila olivacea Brause	Gymnosphaera olivacea (Brause) S.Y.Dong	2598366	FALSE
Alsophila_oosora	rbcL	AM410209	1309	Alsophila oosora (Holttum) R. M. Tryon	Alsophila oosora (Holtt.) R.M.Tryon	411269	FALSE
Alsophila_orientalis	trnL-trnF	MN155435	562	Alsophila orientalis (Kunze) R. M. Tryon	Alsophila orientalis (Kunze) R.M.Tryon, q1970	2598402	FALSE
Alsophila_pachyrrhachis	rbcL	AM410186	1309	Alsophila pachyrrhachis (Copel.) R. M. Tryon	Alsophila pachyrrhachis (Copel.) R.M.Tryon	411270	FALSE
Alsophila_pachyrrhachis	trnL-trnF	AM410305	965	Alsophila pachyrrhachis (Copel.) R. M. Tryon	Alsophila pachyrrhachis (Copel.) R.M.Tryon	411270	FALSE
Alsophila_paucifolia	trnL-trnF	MN155436	549	Alsophila paucifolia Baker	Alsophila paucifolia Baker	2598244	FALSE
Alsophila_percrassa	rbcL	KP337969	588	Alsophila percrassa (C. Chr.) R. M. Tryon	Alsophila percrassa (C.Chr.) R.M.Tryon	1710926	FALSE
Alsophila_perpelvigera	trnL-trnF	MN155439	928	Alsophila perpelvigera (Alderw.) R. M. Tryon	Alsophila perpelvigera (Alderw.) R.M.Tryon	2598403	FALSE
Alsophila_perrieriana	rbcL	AM495791	1264	Alsophila perrieriana (C. Chr.) R. M. Tryon	Cyathea perrieriana C.Chr.	429089	FALSE
Alsophila_perrieriana	trnL-trnF	AM689689	853	Alsophila perrieriana (C. Chr.) R. M. Tryon	Cyathea perrieriana C.Chr.	429089	FALSE
Alsophila_phlebodes	trnL-trnF	MN155678	936	Alsophila phlebodes Lehnert & Coritico	Gymnosphaera phlebodes (Lehnert & Coritico) S.Y.Ng	2598367	FALSE
Alsophila_physolepidota	trnL-trnF	MN155440	930	Alsophila physolepidota (Alston) R. M. Tryon	Alsophila physolepidota (Alston) R.M.Tryon	2598404	FALSE
Alsophila_podophylla	plastome	MG262389	67290	Alsophila podophylla Hook.	Alsophila podophylla Hook., 1857, non Baker	204585	FALSE
Alsophila_polystichoides	rbcL	MW138172	1309	Alsophila polystichoides Christ	Alsophila polystichoides Christ	1710927	FALSE
Alsophila_poolii	rbcL	AM495754	1235	Alsophila poolii C. Chr.	Cyathea poolii (C.Chr.) Domin	429065	FALSE
Alsophila_poolii	trnL-trnF	AM689650	966	Alsophila poolii C. Chr.	Cyathea poolii (C.Chr.) Domin	429065	FALSE
Alsophila_portoricensis	rbcL	KJ082116	529	Alsophila portoricensis (Kuhn) D. S. Conant	Alsophila portoricensis (Spreng. ex Kuhn) D.S.Conant	1471836	FALSE
Alsophila_pruinosa	rbcL	KP337952	1295	Alsophila pruinosa (Rosenst.) R. M. Tryon	Alsophila pruinosa (Rosenst.) R.M.Tryon	1710928	FALSE
Alsophila_pycnoneura	trnL-trnF	MN155443	928	Alsophila pycnoneura (Holttum) R. M. Tryon	Alsophila pycnoneura (Holttum) R.M.Tryon	2598405	FALSE
Alsophila_quadrata	rbcL	AM495780	1264	Alsophila quadrata var. ivohibensis (C. Chr.) J. P. Roux	Cyathea ivohibensis (C.Chr.) Janssen & Rakotondr.	429079	FALSE
Alsophila_quadrata	trnL-trnF	AM689678	821	Alsophila quadrata var. ivohibensis (C. Chr.) J. P. Roux	Cyathea ivohibensis (C.Chr.) Janssen & Rakotondr.	429079	FALSE
Alsophila_ramispina	atpA	AM176426	1514	Alsophila ramispina Hook.	Gymnosphaera ramispina (Hook.) Copel.	2598368	FALSE
Alsophila_ramispina	atpB	AM176587	1482	Alsophila ramispina Hook.	Gymnosphaera ramispina (Hook.) Copel.	2598368	FALSE
Alsophila_ramispina	rbcL	AM177326	1309	Alsophila ramispina Hook.	Gymnosphaera ramispina (Hook.) Copel.	2598368	FALSE
Alsophila_ramispina	rps4	AM176482	603	Alsophila ramispina Hook.	Gymnosphaera ramispina (Hook.) Copel.	2598368	FALSE
Alsophila_ramispina	rps4-trnS	AM176482	118	Alsophila ramispina Hook.	Gymnosphaera ramispina (Hook.) Copel.	2598368	FALSE
Alsophila_ramispina	trnL-trnF	AM410323	988	Alsophila ramispina Hook.	Gymnosphaera ramispina (Hook.) Copel.	2598368	FALSE
Alsophila_rebeccae	matK	MF178050	1505	Alsophila rebeccae F. Muell.	Gymnosphaera rebeccae (F.Muell.) S.Y.Dong	2598369	FALSE
Alsophila_rebeccae	rbcL	KP338013	1295	Alsophila rebeccae F. Muell.	Gymnosphaera rebeccae (F.Muell.) S.Y.Dong	2598369	FALSE
Alsophila_rebeccae	trnL-trnF	MF066474	971	Alsophila rebeccae F. Muell.	Gymnosphaera rebeccae (F.Muell.) S.Y.Dong	2598369	FALSE
Alsophila_rigens	rbcL	KP337954	1295	Alsophila rigens (Rosenst.) R. M. Tryon	Alsophila rigens (Rosenst.) R.M.Tryon	1710930	FALSE
Alsophila_rolandii	rbcL	AM495752	1264	Alsophila rolandii R. M. Tryon	Cyathea costularis Bonap.	429064	FALSE
Alsophila_rolandii	trnL-trnF	AM689648	360	Alsophila rolandii R. M. Tryon	Cyathea costularis Bonap.	429064	FALSE
Alsophila_roroka	trnL-trnF	MN155444	929	Alsophila roroka (Hovenkamp) Lehnert & Coritico	Alsophila roroka (Hovenkamp) Lehnert & Coritico	2598245	FALSE
Alsophila_rouhaniana	rbcL	AM495799	1151	Alsophila rouhaniana (Rakotondr. & Janssen) Christenh.	Cyathea rouhaniana Rakotondr. & Janssen	429095	FALSE
Alsophila_rouhaniana	trnL-trnF	AM689698	931	Alsophila rouhaniana (Rakotondr. & Janssen) Christenh.	Cyathea rouhaniana Rakotondr. & Janssen	429095	FALSE
Alsophila_rubiginosa	trnL-trnF	MN155445	939	Alsophila rubiginosa Brause	Alsophila rubiginosa Brause	2598246	FALSE
Alsophila_saccata	trnL-trnF	MN155446	929	Alsophila saccata (Christ) R. M. Tryon	Alsophila saccata (Christ) R.M.Tryon	2598406	FALSE
Alsophila_salletii	rbcL	MT295641	1325	Alsophila salletii (Tardieu & C. Chr.) R. M. Tryon	Gymnosphaera salletii (Tardieu & C.Chr.) S.Y.Dong	2598370	FALSE
Alsophila_salletii	trnL-trnF	MT295726	892	Alsophila salletii (Tardieu & C. Chr.) R. M. Tryon	Gymnosphaera salletii (Tardieu & C.Chr.) S.Y.Dong	2598370	FALSE
Alsophila_salvinii	atpA	EF463634	1506	Alsophila salvinii Hook.	Gymnosphaera salvinii (Hook.) S.Y.Dong	2598381	FALSE
Alsophila_salvinii	atpB	EF463361	1278	Alsophila salvinii Hook.	Gymnosphaera salvinii (Hook.) S.Y.Dong	2598381	FALSE
Alsophila_salvinii	rbcL	AM410184	1309	Alsophila salvinii Hook.	Gymnosphaera salvinii (Hook.) S.Y.Dong	2598381	FALSE
Alsophila_salvinii	rps4	FN667563	489	Alsophila salvinii Hook.	Gymnosphaera salvinii (Hook.) S.Y.Dong	2598381	FALSE
Alsophila_salvinii	rps4-trnS	FN667563	94	Alsophila salvinii Hook.	Gymnosphaera salvinii (Hook.) S.Y.Dong	2598381	FALSE
Alsophila_salvinii	trnL-trnF	AM410300	998	Alsophila salvinii Hook.	Gymnosphaera salvinii (Hook.) S.Y.Dong	2598381	FALSE
Alsophila_scandens	trnL-trnF	MN155685	910	Alsophila scandens Brause	Gymnosphaera scandens (Brause) S.Y.Dong	2598371	FALSE
Alsophila_schlechteri	trnL-trnF	MN155686	938	Alsophila schlechteri Brause	Gymnosphaera schlechteri (Brause) Copel.	2598372	FALSE
Alsophila_schliebenii	rbcL	AM495768	1264	Alsophila schliebenii Reimers	Cyathea fadenii Holttum	429073	FALSE
Alsophila_schliebenii	trnL-trnF	AM689666	968	Alsophila schliebenii Reimers	Cyathea fadenii Holttum	429073	FALSE
Alsophila_semiamplectens	trnL-trnF	MN155447	919	Alsophila semiamplectens (Holttum) R. M. Tryon	Alsophila semiamplectens (Holttum) R.M.Tryon	2598884	FALSE
Alsophila_serratifolia	rbcL	AM495793	1264	Alsophila serratifolia (Baker) R. M. Tryon	Cyathea serratifolia Baker	429091	FALSE
Alsophila_serratifolia	trnL-trnF	AM689692	661	Alsophila serratifolia (Baker) R. M. Tryon	Cyathea serratifolia Baker	429091	FALSE
Alsophila_setosa	trnL-trnF	MN155449	958	Alsophila setosa Kaulf.	Alsophila setosa Kaulf.	2598247	FALSE
Alsophila_similis	rbcL	AM495794	1264	Alsophila similis (C. Chr.) R. M. Tryon	Cyathea similis C.Chr.	429092	FALSE
Alsophila_similis	trnL-trnF	AM689693	843	Alsophila similis (C. Chr.) R. M. Tryon	Cyathea similis C.Chr.	429092	FALSE
Alsophila_simulans	rbcL	AM495784	1227	Alsophila simulans Baker	Cyathea remotifolia Bonap.	429083	FALSE
Alsophila_simulans	trnL-trnF	AM689682	868	Alsophila simulans Baker	Cyathea remotifolia Bonap.	429083	FALSE
Alsophila_sinuata	rbcL	AM495795	1264	Alsophila sinuata (Hook. & Grev.) R. M. Tryon	Cyathea sinuata Hook. & Grev.	429093	FALSE
Alsophila_sinuata	trnL-trnF	AM689694	853	Alsophila sinuata (Hook. & Grev.) R. M. Tryon	Cyathea sinuata Hook. & Grev.	429093	FALSE
Alsophila_smithii	rbcL	AM410210	1309	Alsophila smithii (Hook. fil.) R. M. Tryon	Alsophila smithii (Hook.f.) R.M.Tryon	411273	FALSE
Alsophila_smithii	trnL-trnF	AM410338	940	Alsophila smithii (Hook. fil.) R. M. Tryon	Alsophila smithii (Hook.f.) R.M.Tryon	411273	FALSE
Alsophila_solomonensis	rbcL	KP338002	1295	Alsophila solomonensis (Holttum) R. M. Tryon	Alsophila solomonensis (Holttum) R.M.Tryon	1710933	FALSE
Alsophila_spinulosa	plastome	FJ556581	67302	Alsophila spinulosa (Wall. ex Hook.) R. M. Tryon	Alsophila spinulosa (Wall. ex Hook.) R.M.Tryon	204586	FALSE
Alsophila_stelligera	atpA	EF463635	1506	Alsophila stelligera (Holttum) R. M. Tryon	Alsophila stelligera (Holtt.) R.M.Tryon	411274	FALSE
Alsophila_stelligera	atpB	EF463362	1183	Alsophila stelligera (Holttum) R. M. Tryon	Alsophila stelligera (Holtt.) R.M.Tryon	411274	FALSE
Alsophila_stelligera	rbcL	AM410198	1309	Alsophila stelligera (Holttum) R. M. Tryon	Alsophila stelligera (Holtt.) R.M.Tryon	411274	FALSE
Alsophila_stelligera	trnL-trnF	AM410325	994	Alsophila stelligera (Holttum) R. M. Tryon	Alsophila stelligera (Holtt.) R.M.Tryon	411274	FALSE
Alsophila_sternbergii	rbcL	MG718038	701	Alsophila sternbergii (Sternb.) D. S. Conant	Alsophila sternbergii (Sternb.) D.S.Conant	2072217	FALSE
Alsophila_subdubia	rbcL	KP337998	1295	Alsophila subdubia Alderw.	Alsophila subdubia Alderw.	1710934	FALSE
Alsophila_sumatrana	trnL-trnF	MN155454	936	Alsophila sumatrana (Baker) R. M. Tryon	Alsophila sumatrana (Baker) R.M.Tryon	2598248	FALSE
Alsophila_sundueana	trnL-trnF	MN155455	938	Alsophila sundueana Lehnert	Alsophila sundueana Lehnert	2600189	FALSE
Alsophila_tahitensis	rbcL	KY099749	1309	Alsophila tahitensis Brack.	Alsophila tahitensis Brack.	2053837	FALSE
Alsophila_tanzaniana	rbcL	AM495792	1217	Alsophila tanzaniana R. M. Tryon	Cyathea schliebenii Reimers	429090	FALSE
Alsophila_tanzaniana	trnL-trnF	AM689690	421	Alsophila tanzaniana R. M. Tryon	Cyathea schliebenii Reimers	429090	FALSE
Alsophila_tryoniana	atpB	KX395702	1107	Alsophila tryoniana (Gastony) D. S. Conant	Alsophila tryoniana (Gastony) D.S.Conant	411276	FALSE
Alsophila_tryoniana	rbcL	KY684770	1347	Alsophila tryoniana (Gastony) D. S. Conant	Alsophila tryoniana (Gastony) D.S.Conant	411276	FALSE
Alsophila_tryoniana	trnL-trnF	MN155456	953	Alsophila tryoniana (Gastony) D. S. Conant	Alsophila tryoniana (Gastony) D.S.Conant	411276	FALSE
Alsophila_tsaratananensis	rbcL	AM495802	583	Alsophila tsaratananensis (C. Chr.) R. M. Tryon	Cyathea tsaratananensis C.Chr.	429098	FALSE
Alsophila_tsaratananensis	trnL-trnF	AM689701	347	Alsophila tsaratananensis (C. Chr.) R. M. Tryon	Cyathea tsaratananensis C.Chr.	429098	FALSE
Alsophila_tuyamae	rbcL	AB574757	1205	Alsophila tuyamae (H. Ohba) Nakaike	Cyathea tuyamae H.Ohba	872497	FALSE
Alsophila_urbanii	trnL-trnF	MN155457	799	Alsophila urbanii (Brause) R. M. Tryon	Alsophila urbanii (Brause) R.M.Tryon	2598249	FALSE
Alsophila_valdesquamata	rbcL	AM495800	1211	Alsophila valdesquamata (Janssen & Rakotondr.) Christenh.	Cyathea valdesquamata Janssen & Rakotondr.	429096	FALSE
Alsophila_vieillardii	rbcL	KP337961	1295	Alsophila vieillardii (Mett.) R. M. Tryon	Alsophila vieillardii (Mett.) R.M.Tryon	1710935	FALSE
Alsophila_vieillardii	trnL-trnF	MN155458	929	Alsophila vieillardii (Mett.) R. M. Tryon	Alsophila vieillardii (Mett.) R.M.Tryon	1710935	FALSE
Alsophila_viguieri	rbcL	AM495803	1258	Alsophila viguieri (Tardieu) R. M. Tryon	Cyathea viguieri Tardieu	429099	FALSE
Alsophila_viguieri	trnL-trnF	AM689702	892	Alsophila viguieri (Tardieu) R. M. Tryon	Cyathea viguieri Tardieu	429099	FALSE
Alsophila_walkerae	rbcL	AM495805	1233	Alsophila walkerae (Hook.) J. Sm.	Cyathea walkerae Hook.	429101	FALSE
Alsophila_walkerae	trnL-trnF	AM689704	893	Alsophila walkerae (Hook.) J. Sm.	Cyathea walkerae Hook.	429101	FALSE
Alsophila_weidenbrueckii	trnL-trnF	MN155460	919	Alsophila weidenbrueckii Lehnert	Alsophila weidenbrueckiae Lehnert	2598250	FALSE
Alsophila_wengiensis	rbcL	KP337956	1295	Alsophila wengiensis Brause	Alsophila wengiensis Brause	1710936	FALSE
Alsophila_woodwardioides	rbcL	KY684771	1406	Alsophila woodwardioides (Kaulf.) D. S. Conant	Alsophila woodwardioides (Kaulf.) D.S.Conant	2072148	FALSE
Alsophila_woollsiana	rbcL	KP337979	1178	Alsophila woollsiana F. Muell.	Alsophila woollsiana F.Muell.	1710937	FALSE
Amauropelta_amambayensis	rps4	KT805073	556	Amauropelta amambayensis (Ponce) Salino & T. E. Almeida	Amauropelta amambayensis (Ponce) Salino & T.E.Almeida	1729482	FALSE
Amauropelta_amambayensis	rps4-trnS	KT805073	530	Amauropelta amambayensis (Ponce) Salino & T. E. Almeida	Amauropelta amambayensis (Ponce) Salino & T.E.Almeida	1729482	FALSE
Amauropelta_amambayensis	trnL-trnF	KT804997	832	Amauropelta amambayensis (Ponce) Salino & T. E. Almeida	Amauropelta amambayensis (Ponce) Salino & T.E.Almeida	1729482	FALSE
Amauropelta_amphioxypteris	rps4	MG818257	550	Amauropelta amphioxypteris (Sodiro) Salino & T. E. Almeida	Amauropelta amphioxypteris (Sodiro) Salino & T.E.Almeida	2516303	FALSE
Amauropelta_amphioxypteris	rps4-trnS	MG818257	495	Amauropelta amphioxypteris (Sodiro) Salino & T. E. Almeida	Amauropelta amphioxypteris (Sodiro) Salino & T.E.Almeida	2516303	FALSE
Amauropelta_amphioxypteris	trnL-trnF	MG818278	318	Amauropelta amphioxypteris (Sodiro) Salino & T. E. Almeida	Amauropelta amphioxypteris (Sodiro) Salino & T.E.Almeida	2516303	FALSE
Amauropelta_angustifrons	rbcL	LC484385	1205	Amauropelta angustifrons (Miq.) Y. H. Chang	Amauropelta angustifrons (Miq.) Y.H.Chang	872870	FALSE
Amauropelta_atrovirens	rbcL	MT657442	482	Amauropelta atrovirens (C. Chr.) Salino & T. E. Almeida	Amauropelta atrovirens (C.Chr.) Salino & T.E.Almeida	2757718	FALSE
Amauropelta_balbisii	rps4	MG818259	550	Amauropelta balbisii (Spreng.) A. R. Sm.	Amauropelta balbisii var. balbisii	2516321	FALSE
Amauropelta_balbisii	rps4-trnS	MG818259	488	Amauropelta balbisii (Spreng.) A. R. Sm.	Amauropelta balbisii var. balbisii	2516321	FALSE
Amauropelta_balbisii	trnL-trnF	MG818280	328	Amauropelta balbisii (Spreng.) A. R. Sm.	Amauropelta balbisii var. balbisii	2516321	FALSE
Amauropelta_basisceletica	rps4	MG818249	560	Amauropelta basisceletica (C. Sánchez, Caluff & O. Alvarez) Salino & T. E. Almeida	Amauropelta basisceletica (C.Sanchez, Caluff & Alvarez, O.) Salino & T.E.Almeida	2516306	FALSE
Amauropelta_basisceletica	rps4-trnS	MG818249	434	Amauropelta basisceletica (C. Sánchez, Caluff & O. Alvarez) Salino & T. E. Almeida	Amauropelta basisceletica (C.Sanchez, Caluff & Alvarez, O.) Salino & T.E.Almeida	2516306	FALSE
Amauropelta_basisceletica	trnL-trnF	MG818272	338	Amauropelta basisceletica (C. Sánchez, Caluff & O. Alvarez) Salino & T. E. Almeida	Amauropelta basisceletica (C.Sanchez, Caluff & Alvarez, O.) Salino & T.E.Almeida	2516306	FALSE
Amauropelta_beddomei	plastome	MT130660	67492	Amauropelta beddomei (Baker) Y. H. Chang	Amauropelta beddomei (Baker) Y.H.Chang	32182	FALSE
Amauropelta_bergiana	rbcL	KF992414	1246	Amauropelta bergiana (Schltdl.) Holttum	Amauropelta bergiana (Schltdl.) Holttum	1521195	FALSE
Amauropelta_bergiana	rps4	KT805074	556	Amauropelta bergiana (Schltdl.) Holttum	Amauropelta bergiana (Schltdl.) Holttum	1521195	FALSE
Amauropelta_bergiana	rps4-trnS	KT805074	535	Amauropelta bergiana (Schltdl.) Holttum	Amauropelta bergiana (Schltdl.) Holttum	1521195	FALSE
Amauropelta_bergiana	trnL-trnF	KT804998	831	Amauropelta bergiana (Schltdl.) Holttum	Amauropelta bergiana (Schltdl.) Holttum	1521195	FALSE
Amauropelta_burkartii	rps4	KT805075	556	Amauropelta burkartii (Abbiatti) Salino & T. E. Almeida	Amauropelta burkartii (Abbiatti) Salino & T.E.Almeida	1729483	FALSE
Amauropelta_burkartii	rps4-trnS	KT805075	530	Amauropelta burkartii (Abbiatti) Salino & T. E. Almeida	Amauropelta burkartii (Abbiatti) Salino & T.E.Almeida	1729483	FALSE
Amauropelta_burkartii	trnL-trnF	KT804999	832	Amauropelta burkartii (Abbiatti) Salino & T. E. Almeida	Amauropelta burkartii (Abbiatti) Salino & T.E.Almeida	1729483	FALSE
Amauropelta_cheilanthoides	rps4	KT805076	532	Amauropelta cheilanthoides (Kunze) Á. & D. Löve	Amauropelta cheilanthoides (Kunze) A.Love & D.Love	1729484	FALSE
Amauropelta_cheilanthoides	rps4-trnS	KT805076	502	Amauropelta cheilanthoides (Kunze) Á. & D. Löve	Amauropelta cheilanthoides (Kunze) A.Love & D.Love	1729484	FALSE
Amauropelta_cheilanthoides	trnL-trnF	KT805000	828	Amauropelta cheilanthoides (Kunze) Á. & D. Löve	Amauropelta cheilanthoides (Kunze) A.Love & D.Love	1729484	FALSE
Amauropelta_consanguinea	atpA	EF463879	1506	Amauropelta consanguinea (Fée) Salino & T. E. Almeida	Amauropelta consanguinea (Fee) Salino & T.E.Almeida	449892	FALSE
Amauropelta_consanguinea	atpB	EF463539	1278	Amauropelta consanguinea (Fée) Salino & T. E. Almeida	Amauropelta consanguinea (Fee) Salino & T.E.Almeida	449892	FALSE
Amauropelta_consanguinea	rbcL	EF463283	1308	Amauropelta consanguinea (Fée) Salino & T. E. Almeida	Amauropelta consanguinea (Fee) Salino & T.E.Almeida	449892	FALSE
Amauropelta_corazonensis	rps4	MG818253	556	Amauropelta corazonensis (Baker) Salino & T. E. Almeida	Amauropelta corazonensis (Baker) Salino & T.E.Almeida	2516307	FALSE
Amauropelta_corazonensis	rps4-trnS	MG818253	488	Amauropelta corazonensis (Baker) Salino & T. E. Almeida	Amauropelta corazonensis (Baker) Salino & T.E.Almeida	2516307	FALSE
Amauropelta_cystopteroides	rbcL	AB575015	1205	Amauropelta cystopteroides (D. C. Eaton) S. E. Fawc. & A. R. Sm.	Amauropelta cystopteroides (D.C.Eaton) S.E.Fawc. & A.R.Sm.	873556	FALSE
Amauropelta_decurtata	rps4	KT805077	556	Amauropelta decurtata (Link) Salino & T. E. Almeida	Amauropelta decurtata (Link) Salino & T.E.Almeida	1729485	FALSE
Amauropelta_decurtata	rps4-trnS	KT805077	532	Amauropelta decurtata (Link) Salino & T. E. Almeida	Amauropelta decurtata (Link) Salino & T.E.Almeida	1729485	FALSE
Amauropelta_decurtata	trnL-trnF	KT805001	815	Amauropelta decurtata (Link) Salino & T. E. Almeida	Amauropelta decurtata (Link) Salino & T.E.Almeida	1729485	FALSE
Amauropelta_eriosorus	rps4	KT805078	551	Amauropelta eriosorus (Fée) Salino & T. E. Almeida	Amauropelta eriosorus (Fee) Salino & T.E.Almeida	1729486	FALSE
Amauropelta_eriosorus	rps4-trnS	KT805078	501	Amauropelta eriosorus (Fée) Salino & T. E. Almeida	Amauropelta eriosorus (Fee) Salino & T.E.Almeida	1729486	FALSE
Amauropelta_eriosorus	trnL-trnF	KT805002	831	Amauropelta eriosorus (Fée) Salino & T. E. Almeida	Amauropelta eriosorus (Fee) Salino & T.E.Almeida	1729486	FALSE
Amauropelta_firma	rps4	MG818251	516	Amauropelta firma (Baker ex Jenman) Salino & T. E. Almeida	Amauropelta firma (Baker ex Jenman) Salino & T.E.Almeida	2516308	FALSE
Amauropelta_firma	rps4-trnS	MG818251	489	Amauropelta firma (Baker ex Jenman) Salino & T. E. Almeida	Amauropelta firma (Baker ex Jenman) Salino & T.E.Almeida	2516308	FALSE
Amauropelta_germaniana	rps4	MG818261	556	Amauropelta germaniana (Fée) Salino & T. E. Almeida	Amauropelta germaniana (Fee) Salino & T.E.Almeida	2516309	FALSE
Amauropelta_germaniana	rps4-trnS	MG818262	466	Amauropelta germaniana (Fée) Salino & T. E. Almeida	Amauropelta germaniana (Fee) Salino & T.E.Almeida	2516309	FALSE
Amauropelta_germaniana	trnL-trnF	MG818283	332	Amauropelta germaniana (Fée) Salino & T. E. Almeida	Amauropelta germaniana (Fee) Salino & T.E.Almeida	2516309	FALSE
Amauropelta_glanduligera	rbcL	JN572356	1268	Amauropelta glanduligera (Kunze) Y. H. Chang	Amauropelta glanduligera (Kunze) Y.H.Chang	872879	FALSE
Amauropelta_glanduligera	rps4	JN572194	540	Amauropelta glanduligera (Kunze) Y. H. Chang	Amauropelta glanduligera (Kunze) Y.H.Chang	872879	FALSE
Amauropelta_glanduligera	rps4-trnS	JN572194	438	Amauropelta glanduligera (Kunze) Y. H. Chang	Amauropelta glanduligera (Kunze) Y.H.Chang	872879	FALSE
Amauropelta_glandulosolanosa	rps4	MG818250	560	Amauropelta glandulosolanosa (C. Chr.) Salino & T. E. Almeida	Amauropelta glandulosolanosa (C.Chr.) Salino & T.E.Almeida	2516310	FALSE
Amauropelta_glandulosolanosa	rps4-trnS	MG818250	488	Amauropelta glandulosolanosa (C. Chr.) Salino & T. E. Almeida	Amauropelta glandulosolanosa (C.Chr.) Salino & T.E.Almeida	2516310	FALSE
Amauropelta_glandulosolanosa	trnL-trnF	MG818273	338	Amauropelta glandulosolanosa (C. Chr.) Salino & T. E. Almeida	Amauropelta glandulosolanosa (C.Chr.) Salino & T.E.Almeida	2516310	FALSE
Amauropelta_globulifera	atpA	EF463883	1506	Amauropelta globulifera (Brack.) Holttum	Amauropelta globulifera (Brack.) Holttum	449896	FALSE
Amauropelta_globulifera	atpB	EF463543	1278	Amauropelta globulifera (Brack.) Holttum	Amauropelta globulifera (Brack.) Holttum	449896	FALSE
Amauropelta_globulifera	rbcL	EF463287	1308	Amauropelta globulifera (Brack.) Holttum	Amauropelta globulifera (Brack.) Holttum	449896	FALSE
Amauropelta_globulifera	rps4	KT805079	556	Amauropelta globulifera (Brack.) Holttum	Amauropelta globulifera (Brack.) Holttum	449896	FALSE
Amauropelta_globulifera	rps4-trnS	KT805079	410	Amauropelta globulifera (Brack.) Holttum	Amauropelta globulifera (Brack.) Holttum	449896	FALSE
Amauropelta_globulifera	trnL-trnF	KT805003	833	Amauropelta globulifera (Brack.) Holttum	Amauropelta globulifera (Brack.) Holttum	449896	FALSE
Amauropelta_gracilis	atpA	EF463884	1506	Amauropelta gracilis (Heward) A. R. Sm.	Amauropelta gracilis (Heward) A.R.Sm.	449897	FALSE
Amauropelta_gracilis	atpB	EF463544	1278	Amauropelta gracilis (Heward) A. R. Sm.	Amauropelta gracilis (Heward) A.R.Sm.	449897	FALSE
Amauropelta_gracilis	rbcL	EF463288	1308	Amauropelta gracilis (Heward) A. R. Sm.	Amauropelta gracilis (Heward) A.R.Sm.	449897	FALSE
Amauropelta_heteroclita	rps4	MG818255	561	Amauropelta heteroclita (Desv.) Pic. Serm.	Amauropelta heteroclita (Desv.) Pic.Serm.	2516311	FALSE
Amauropelta_heteroclita	rps4-trnS	MG818255	489	Amauropelta heteroclita (Desv.) Pic. Serm.	Amauropelta heteroclita (Desv.) Pic.Serm.	2516311	FALSE
Amauropelta_heteroclita	trnL-trnF	MG818276	315	Amauropelta heteroclita (Desv.) Pic. Serm.	Amauropelta heteroclita (Desv.) Pic.Serm.	2516311	FALSE
Amauropelta_heteroptera	rbcL	KF992415	1217	Amauropelta heteroptera (Desv.) Holttum	Amauropelta heteroptera (Desv.) Holttum	1521196	FALSE
Amauropelta_heteroptera	rps4	KT805080	556	Amauropelta heteroptera (Desv.) Holttum	Amauropelta heteroptera (Desv.) Holttum	1521196	FALSE
Amauropelta_heteroptera	rps4-trnS	KT805080	534	Amauropelta heteroptera (Desv.) Holttum	Amauropelta heteroptera (Desv.) Holttum	1521196	FALSE
Amauropelta_heteroptera	trnL-trnF	KT805004	832	Amauropelta heteroptera (Desv.) Holttum	Amauropelta heteroptera (Desv.) Holttum	1521196	FALSE
Amauropelta_inabonensis	rps4	MG818263	556	Amauropelta inabonensis (Proctor) Salino & T. E. Almeida	Amauropelta inabonensis (Proctor) Salino & T.E.Almeida	2516312	FALSE
Amauropelta_inabonensis	rps4-trnS	MG818263	488	Amauropelta inabonensis (Proctor) Salino & T. E. Almeida	Amauropelta inabonensis (Proctor) Salino & T.E.Almeida	2516312	FALSE
Amauropelta_inabonensis	trnL-trnF	MG818284	335	Amauropelta inabonensis (Proctor) Salino & T. E. Almeida	Amauropelta inabonensis (Proctor) Salino & T.E.Almeida	2516312	FALSE
Amauropelta_juergensii	rps4	KT805081	556	Amauropelta juergensii (Rosenst.) Salino & T. E. Almeida	Amauropelta juergensii (Rosenst.) Salino & T.E.Almeida	1729488	FALSE
Amauropelta_juergensii	rps4-trnS	KT805081	511	Amauropelta juergensii (Rosenst.) Salino & T. E. Almeida	Amauropelta juergensii (Rosenst.) Salino & T.E.Almeida	1729488	FALSE
Amauropelta_juergensii	trnL-trnF	KT805005	820	Amauropelta juergensii (Rosenst.) Salino & T. E. Almeida	Amauropelta juergensii (Rosenst.) Salino & T.E.Almeida	1729488	FALSE
Amauropelta_linkiana	atpA	EF463886	1506	Amauropelta linkiana (C. Presl) Pic. Serm.	Amauropelta linkiana (C.Presl) Pic.Serm.	449899	FALSE
Amauropelta_linkiana	atpB	EF463546	1278	Amauropelta linkiana (C. Presl) Pic. Serm.	Amauropelta linkiana (C.Presl) Pic.Serm.	449899	FALSE
Amauropelta_linkiana	rbcL	EF463290	1308	Amauropelta linkiana (C. Presl) Pic. Serm.	Amauropelta linkiana (C.Presl) Pic.Serm.	449899	FALSE
Amauropelta_longipilosa	rps4	MG818258	556	Amauropelta longipilosa (Sodiro) Salino & T. E. Almeida	Amauropelta balbisii var. longipilosa (C.Chr.) C.Sanchez, Alvarez, O. & Caluff	2516305	FALSE
Amauropelta_longipilosa	rps4-trnS	MG818258	488	Amauropelta longipilosa (Sodiro) Salino & T. E. Almeida	Amauropelta balbisii var. longipilosa (C.Chr.) C.Sanchez, Alvarez, O. & Caluff	2516305	FALSE
Amauropelta_longipilosa	trnL-trnF	MG818279	319	Amauropelta longipilosa (Sodiro) Salino & T. E. Almeida	Amauropelta balbisii var. longipilosa (C.Chr.) C.Sanchez, Alvarez, O. & Caluff	2516305	FALSE
Amauropelta_miyagii	rbcL	AB575030	1205	Amauropelta miyagii (H. Ito) S. E. Fawc. & A. R. Sm.	Amauropelta miyagii (H.Ito) S.E.Fawc. & A.R.Sm.	2925008	FALSE
Amauropelta_nevadensis	rps4	AF425178	579	Amauropelta nevadensis (Baker) S. E. Fawc. & A. R. Sm.	Amauropelta nevadensis (Baker) S.E.Fawc. & A.R.Sm.	173888	FALSE
Amauropelta_nevadensis	rps4-trnS	AF425178	486	Amauropelta nevadensis (Baker) S. E. Fawc. & A. R. Sm.	Amauropelta nevadensis (Baker) S.E.Fawc. & A.R.Sm.	173888	FALSE
Amauropelta_nevadensis	trnL-trnF	AF425138	346	Amauropelta nevadensis (Baker) S. E. Fawc. & A. R. Sm.	Amauropelta nevadensis (Baker) S.E.Fawc. & A.R.Sm.	173888	FALSE
Amauropelta_noveboracensis	atpA	KF186561	1524	Amauropelta noveboracensis (L.) S. E. Fawc. & A. R. Sm.	Amauropelta noveboracensis (L.) S.E.Fawc. & A.R.Sm.	449902	FALSE
Amauropelta_noveboracensis	atpB	EF463549	1276	Amauropelta noveboracensis (L.) S. E. Fawc. & A. R. Sm.	Amauropelta noveboracensis (L.) S.E.Fawc. & A.R.Sm.	449902	FALSE
Amauropelta_noveboracensis	rbcL	KF186531	1309	Amauropelta noveboracensis (L.) S. E. Fawc. & A. R. Sm.	Amauropelta noveboracensis (L.) S.E.Fawc. & A.R.Sm.	449902	FALSE
Amauropelta_noveboracensis	rps4	JN572196	540	Amauropelta noveboracensis (L.) S. E. Fawc. & A. R. Sm.	Amauropelta noveboracensis (L.) S.E.Fawc. & A.R.Sm.	449902	FALSE
Amauropelta_noveboracensis	rps4-trnS	JN572196	432	Amauropelta noveboracensis (L.) S. E. Fawc. & A. R. Sm.	Amauropelta noveboracensis (L.) S.E.Fawc. & A.R.Sm.	449902	FALSE
Amauropelta_oaxacana	rbcL	MW138238	1309	Amauropelta oaxacana (A. R. Sm.) Salino & T. E. Almeida	Amauropelta oaxacana (A.R.Sm.) Salino & T.E.Almeida	2757746	FALSE
Amauropelta_oligocarpa	atpA	EF463890	1506	Amauropelta oligocarpa (Humb. & Bonpl. ex Willd.) Pic. Serm.	Amauropelta oligocarpa (Humb. & Bonpl. ex Willd.) Pic.Serm.	173866	FALSE
Amauropelta_oligocarpa	atpB	EF463550	1278	Amauropelta oligocarpa (Humb. & Bonpl. ex Willd.) Pic. Serm.	Amauropelta oligocarpa (Humb. & Bonpl. ex Willd.) Pic.Serm.	173866	FALSE
Amauropelta_oligocarpa	rbcL	EF463294	1308	Amauropelta oligocarpa (Humb. & Bonpl. ex Willd.) Pic. Serm.	Amauropelta oligocarpa (Humb. & Bonpl. ex Willd.) Pic.Serm.	173866	FALSE
Amauropelta_oligocarpa	rps4	AF425162	598	Amauropelta oligocarpa (Humb. & Bonpl. ex Willd.) Pic. Serm.	Amauropelta oligocarpa (Humb. & Bonpl. ex Willd.) Pic.Serm.	173866	FALSE
Amauropelta_oligocarpa	rps4-trnS	AF425162	122	Amauropelta oligocarpa (Humb. & Bonpl. ex Willd.) Pic. Serm.	Amauropelta oligocarpa (Humb. & Bonpl. ex Willd.) Pic.Serm.	173866	FALSE
Amauropelta_oligocarpa	trnL-trnF	KT805006	813	Amauropelta oligocarpa (Humb. & Bonpl. ex Willd.) Pic. Serm.	Amauropelta oligocarpa (Humb. & Bonpl. ex Willd.) Pic.Serm.	173866	FALSE
Amauropelta_opposita	rps4	MG818265	561	Amauropelta opposita (M. Vahl) Pic. Serm.	Amauropelta opposita (Vahl) Pic.Serm.	2516313	FALSE
Amauropelta_opposita	rps4-trnS	MG818265	494	Amauropelta opposita (M. Vahl) Pic. Serm.	Amauropelta opposita (Vahl) Pic.Serm.	2516313	FALSE
Amauropelta_opposita	trnL-trnF	MG818286	317	Amauropelta opposita (M. Vahl) Pic. Serm.	Amauropelta opposita (Vahl) Pic.Serm.	2516313	FALSE
Amauropelta_oppositiformis	rbcL	KF992416	1220	Amauropelta oppositiformis (C. Chr.) Holttum	Amauropelta oppositiformis (C.Chr.) Holttum	1521197	FALSE
Amauropelta_oppositiformis	rps4	KT805083	556	Amauropelta oppositiformis (C. Chr.) Holttum	Amauropelta oppositiformis (C.Chr.) Holttum	1521197	FALSE
Amauropelta_oppositiformis	rps4-trnS	KT805083	530	Amauropelta oppositiformis (C. Chr.) Holttum	Amauropelta oppositiformis (C.Chr.) Holttum	1521197	FALSE
Amauropelta_oppositiformis	trnL-trnF	KT805007	832	Amauropelta oppositiformis (C. Chr.) Holttum	Amauropelta oppositiformis (C.Chr.) Holttum	1521197	FALSE
Amauropelta_pachyrhachis	trnL-trnF	KT805008	792	Amauropelta pachyrhachis (Kunze ex Mett.) Salino & T. E. Almeida	Amauropelta pachyrhachis (Kunze ex Mett.) Salino & T.E.Almeida	1729489	FALSE
Amauropelta_patula	rps4	KT805084	540	Amauropelta patula (Fée) Salino & T. E. Almeida	Amauropelta patula (Fee) Salino & T.E.Almeida	1735062	FALSE
Amauropelta_patula	rps4-trnS	KT805084	523	Amauropelta patula (Fée) Salino & T. E. Almeida	Amauropelta patula (Fee) Salino & T.E.Almeida	1735062	FALSE
Amauropelta_patula	trnL-trnF	KT805009	822	Amauropelta patula (Fée) Salino & T. E. Almeida	Amauropelta patula (Fee) Salino & T.E.Almeida	1735062	FALSE
Amauropelta_pilosula	rbcL	MW620248	1305	Amauropelta pilosula (Klotzsch & H. Karst. ex Mett.) Á. & D. Löve	Amauropelta pilosula (Klotzsch & H.Karst. ex Mett.) A.Love & D.Love	2516314	FALSE
Amauropelta_ptarmica	rps4	KT805085	551	Amauropelta ptarmica (Kunze ex Mett.) Pic. Serm.	Amauropelta ptarmica (Kunze ex Mett.) Pic.Serm.	1729491	FALSE
Amauropelta_ptarmica	rps4-trnS	KT805085	516	Amauropelta ptarmica (Kunze ex Mett.) Pic. Serm.	Amauropelta ptarmica (Kunze ex Mett.) Pic.Serm.	1729491	FALSE
Amauropelta_ptarmica	trnL-trnF	KT805010	829	Amauropelta ptarmica (Kunze ex Mett.) Pic. Serm.	Amauropelta ptarmica (Kunze ex Mett.) Pic.Serm.	1729491	FALSE
Amauropelta_pusilla	trnL-trnF	MK112897	368	Amauropelta pusilla (Mett.) A. R. Sm.	Amauropelta pusilla (Mett.) A.R.Sm.	2681768	FALSE
Amauropelta_raddii	rps4	KT805086	556	Amauropelta raddii (Rosenst.) Salino & T. E. Almeida	Amauropelta raddii (Rosenst.) Salino & T.E.Almeida	1729492	FALSE
Amauropelta_raddii	rps4-trnS	KT805086	512	Amauropelta raddii (Rosenst.) Salino & T. E. Almeida	Amauropelta raddii (Rosenst.) Salino & T.E.Almeida	1729492	FALSE
Amauropelta_raddii	trnL-trnF	KT805011	833	Amauropelta raddii (Rosenst.) Salino & T. E. Almeida	Amauropelta raddii (Rosenst.) Salino & T.E.Almeida	1729492	FALSE
Amauropelta_regnelliana	rps4	KT805087	507	Amauropelta regnelliana (C. Chr.) Salino & T. E. Almeida	Amauropelta regnelliana (C.Chr.) Salino & T.E.Almeida	1729493	FALSE
Amauropelta_regnelliana	rps4-trnS	KT805087	504	Amauropelta regnelliana (C. Chr.) Salino & T. E. Almeida	Amauropelta regnelliana (C.Chr.) Salino & T.E.Almeida	1729493	FALSE
Amauropelta_regnelliana	trnL-trnF	KT805012	835	Amauropelta regnelliana (C. Chr.) Salino & T. E. Almeida	Amauropelta regnelliana (C.Chr.) Salino & T.E.Almeida	1729493	FALSE
Amauropelta_resinifera	rbcL	MW620265	1239	Amauropelta resinifera (Desv.) Pic. Serm.	Amauropelta resinifera (Desv.) Pic.Serm.	2516315	FALSE
Amauropelta_retusa	rps4	KT805088	556	Amauropelta retusa (Sw.) Pic. Serm.	Amauropelta retusa (Sw.) Pic.Serm.	1729494	FALSE
Amauropelta_retusa	rps4-trnS	KT805088	530	Amauropelta retusa (Sw.) Pic. Serm.	Amauropelta retusa (Sw.) Pic.Serm.	1729494	FALSE
Amauropelta_retusa	trnL-trnF	KT805013	829	Amauropelta retusa (Sw.) Pic. Serm.	Amauropelta retusa (Sw.) Pic.Serm.	1729494	FALSE
Amauropelta_rivularioides	rps4	KT805089	556	Amauropelta rivularioides (Fée) Salino & T. E. Almeida	Amauropelta rivularioides (Fee) Salino & T.E.Almeida	1729495	FALSE
Amauropelta_rivularioides	rps4-trnS	KT805089	530	Amauropelta rivularioides (Fée) Salino & T. E. Almeida	Amauropelta rivularioides (Fee) Salino & T.E.Almeida	1729495	FALSE
Amauropelta_rivularioides	trnL-trnF	KT805014	835	Amauropelta rivularioides (Fée) Salino & T. E. Almeida	Amauropelta rivularioides (Fee) Salino & T.E.Almeida	1729495	FALSE
Amauropelta_rosenstockii	rps4	MG818266	567	Amauropelta rosenstockii (C. Chr.) Salino & T. E. Almeida	Amauropelta rosenstockii (C.Chr.) Salino & T.E.Almeida	2516316	FALSE
Amauropelta_rosenstockii	rps4-trnS	MG818266	488	Amauropelta rosenstockii (C. Chr.) Salino & T. E. Almeida	Amauropelta rosenstockii (C.Chr.) Salino & T.E.Almeida	2516316	FALSE
Amauropelta_rosenstockii	trnL-trnF	MG818287	320	Amauropelta rosenstockii (C. Chr.) Salino & T. E. Almeida	Amauropelta rosenstockii (C.Chr.) Salino & T.E.Almeida	2516316	FALSE
Amauropelta_rudis	rbcL	MW138269	1309	Amauropelta rudis (Kunze) Pic. Serm.	Amauropelta rudis (Kunze) Pic.Serm.	2516317	FALSE
Amauropelta_rufa	rps4	MG818267	550	Amauropelta rufa (Poir.) Salino & T. E. Almeida	Amauropelta rufa (Poir.) Salino & T.E.Almeida	2516318	FALSE
Amauropelta_rufa	rps4-trnS	MG818267	488	Amauropelta rufa (Poir.) Salino & T. E. Almeida	Amauropelta rufa (Poir.) Salino & T.E.Almeida	2516318	FALSE
Amauropelta_rufa	trnL-trnF	MG818288	324	Amauropelta rufa (Poir.) Salino & T. E. Almeida	Amauropelta rufa (Poir.) Salino & T.E.Almeida	2516318	FALSE
Amauropelta_rustica	atpA	EF463895	1506	Amauropelta rustica (Fée) Salino & T. E. Almeida	Amauropelta rustica (Fee) Salino & T.E.Almeida	449908	FALSE
Amauropelta_rustica	atpB	EF463555	1278	Amauropelta rustica (Fée) Salino & T. E. Almeida	Amauropelta rustica (Fee) Salino & T.E.Almeida	449908	FALSE
Amauropelta_rustica	rbcL	EF463299	1308	Amauropelta rustica (Fée) Salino & T. E. Almeida	Amauropelta rustica (Fee) Salino & T.E.Almeida	449908	FALSE
Amauropelta_salazica	rbcL	KF992417	1216	Amauropelta salazica (Holttum) Holttum	Amauropelta salazica (Holttum) Holttum	1521198	FALSE
Amauropelta_salazica	rps4	KT805090	556	Amauropelta salazica (Holttum) Holttum	Amauropelta salazica (Holttum) Holttum	1521198	FALSE
Amauropelta_salazica	rps4-trnS	KT805090	535	Amauropelta salazica (Holttum) Holttum	Amauropelta salazica (Holttum) Holttum	1521198	FALSE
Amauropelta_salazica	trnL-trnF	KT805015	831	Amauropelta salazica (Holttum) Holttum	Amauropelta salazica (Holttum) Holttum	1521198	FALSE
Amauropelta_sancta	rbcL	MG800661	589	Amauropelta sancta (L.) Pic. Serm.	Amauropelta sancta (L.) Pic.Serm.	2516319	FALSE
Amauropelta_saxicola	rps4	KT805091	556	Amauropelta saxicola (Sw.) Salino & T. E. Almeida	Amauropelta saxicola (Sw.) Salino & T.E.Almeida	1729496	FALSE
Amauropelta_saxicola	rps4-trnS	KT805091	513	Amauropelta saxicola (Sw.) Salino & T. E. Almeida	Amauropelta saxicola (Sw.) Salino & T.E.Almeida	1729496	FALSE
Amauropelta_saxicola	trnL-trnF	KT805016	823	Amauropelta saxicola (Sw.) Salino & T. E. Almeida	Amauropelta saxicola (Sw.) Salino & T.E.Almeida	1729496	FALSE
Amauropelta_strigosa	rbcL	KF992418	1247	Amauropelta strigosa (Willd.) Holttum	Amauropelta strigosa (Willd.) Holttum	1521199	FALSE
Amauropelta_tomentosa	rbcL	KF992419	1246	Amauropelta tomentosa (Thouars) Holttum	Amauropelta tomentosa (Thouars) Holttum	1521200	FALSE
Amauropelta_tomentosa	rps4	KT805092	556	Amauropelta tomentosa (Thouars) Holttum	Amauropelta tomentosa (Thouars) Holttum	1521200	FALSE
Amauropelta_tomentosa	rps4-trnS	KT805092	534	Amauropelta tomentosa (Thouars) Holttum	Amauropelta tomentosa (Thouars) Holttum	1521200	FALSE
Amauropelta_tomentosa	trnL-trnF	KT805017	827	Amauropelta tomentosa (Thouars) Holttum	Amauropelta tomentosa (Thouars) Holttum	1521200	FALSE
Amauropelta_villana	rbcL	MW138211	1309	Amauropelta villana (L. D. Gómez) Salino & T. E. Almeida	Amauropelta villana (L.D.Gomez) Salino & T.E.Almeida	2757755	FALSE
Amblovenatum_opulentum	atpA	EF463891	1506	Amblovenatum opulentum (Kaulf.) J. P. Roux	Amblovenatum opulentum (Kaulf.) J.P.Roux	449904	FALSE
Amblovenatum_opulentum	atpB	EF463551	1278	Amblovenatum opulentum (Kaulf.) J. P. Roux	Amblovenatum opulentum (Kaulf.) J.P.Roux	449904	FALSE
Amblovenatum_opulentum	rbcL	U05915	1320	Amblovenatum opulentum (Kaulf.) J. P. Roux	Amblovenatum opulentum (Kaulf.) J.P.Roux	449904	FALSE
Amblovenatum_opulentum	rps4	KT805093	556	Amblovenatum opulentum (Kaulf.) J. P. Roux	Amblovenatum opulentum (Kaulf.) J.P.Roux	449904	FALSE
Amblovenatum_opulentum	rps4-trnS	KT805093	522	Amblovenatum opulentum (Kaulf.) J. P. Roux	Amblovenatum opulentum (Kaulf.) J.P.Roux	449904	FALSE
Amblovenatum_opulentum	trnL-trnF	KT805018	832	Amblovenatum opulentum (Kaulf.) J. P. Roux	Amblovenatum opulentum (Kaulf.) J.P.Roux	449904	FALSE
Amblovenatum_terminans	rbcL	JN572316	1268	Amblovenatum terminans (Wall. ex Hook.) J. P. Roux	Amblovenatum terminans (Panigrahi) J.P.Roux	1132528	FALSE
Amblovenatum_terminans	rps4	JN572157	540	Amblovenatum terminans (Wall. ex Hook.) J. P. Roux	Amblovenatum terminans (Panigrahi) J.P.Roux	1132528	FALSE
Amblovenatum_terminans	rps4-trnS	JN572157	391	Amblovenatum terminans (Wall. ex Hook.) J. P. Roux	Amblovenatum terminans (Panigrahi) J.P.Roux	1132528	FALSE
Amblovenatum_terminans	trnL-trnF	JN572233	286	Amblovenatum terminans (Wall. ex Hook.) J. P. Roux	Amblovenatum terminans (Panigrahi) J.P.Roux	1132528	FALSE
Ampelopteris_prolifera	plastome	MT130611	67467	Ampelopteris prolifera (Retz.) Copel.	Ampelopteris prolifera (Retz.) Copel.	1132527	FALSE
Ananthacorus_angustifolius	atpA	KU517449	1738	Ananthacorus angustifolius (Sw.) Underw. & Maxon	Ananthacorus angustifolius Underw. & Maxon	38540	FALSE
Ananthacorus_angustifolius	matK	KX896837	1082	Ananthacorus angustifolius (Sw.) Underw. & Maxon	Ananthacorus angustifolius Underw. & Maxon	38540	FALSE
Ananthacorus_angustifolius	rbcL	U20932	1324	Ananthacorus angustifolius (Sw.) Underw. & Maxon	Ananthacorus angustifolius Underw. & Maxon	38540	FALSE
Anchistea_virginica	atpA	EF463623	1506	Anchistea virginica (L.) C. Presl	Anchistea virginica (L.) C.Presl	120733	FALSE
Anchistea_virginica	atpB	EF463359	1278	Anchistea virginica (L.) C. Presl	Anchistea virginica (L.) C.Presl	120733	FALSE
Anchistea_virginica	matK	KX656061	1256	Anchistea virginica (L.) C. Presl	Anchistea virginica (L.) C.Presl	120733	FALSE
Anchistea_virginica	rbcL	AB040606	1291	Anchistea virginica (L.) C. Presl	Anchistea virginica (L.) C.Presl	120733	FALSE
Anchistea_virginica	rps4	AF533857	557	Anchistea virginica (L.) C. Presl	Anchistea virginica (L.) C.Presl	120733	FALSE
Anchistea_virginica	rps4-trnS	AF533857	463	Anchistea virginica (L.) C. Presl	Anchistea virginica (L.) C.Presl	120733	FALSE
Anemia_abbottii	rbcL	KT423808	1262	Anemia abbottii Maxon	Anemia abbottii Maxon	1844325	FALSE
Anemia_adiantifolia	rbcL	KR816690	1326	Anemia adiantifolia (L.) Sw.	Anemia adiantifolia (L.) Sw.	148548	FALSE
Anemia_affinis	rbcL	KT423812	1262	Anemia affinis Baker	Anemia affinis Baker	1844326	FALSE
Anemia_affinis	rps4-trnS	KT423684	277	Anemia affinis Baker	Anemia affinis Baker	1844326	FALSE
Anemia_affinis	trnL-trnF	KT423392	381	Anemia affinis Baker	Anemia affinis Baker	1844326	FALSE
Anemia_andersonii	rbcL	KT423813	1262	Anemia andersonii Mickel & Labiak	Anemia andersonii Mickel & Labiak	1844327	FALSE
Anemia_andersonii	rps4-trnS	KT423747	271	Anemia andersonii Mickel & Labiak	Anemia andersonii Mickel & Labiak	1844327	FALSE
Anemia_andersonii	trnL-trnF	KT423465	384	Anemia andersonii Mickel & Labiak	Anemia andersonii Mickel & Labiak	1844327	FALSE
Anemia_angolensis	rbcL	AJ303427	1325	Anemia angolensis Alston	Anemia angolensis Alston	148549	FALSE
Anemia_aspera	rbcL	KT423814	1262	Anemia aspera (Fée) Baker	Anemia aspera (Fee) Baker	1844328	FALSE
Anemia_aspera	trnL-trnF	KT423389	382	Anemia aspera (Fée) Baker	Anemia aspera (Fee) Baker	1844328	FALSE
Anemia_australis	rbcL	KT423815	1262	Anemia australis (Mickel) M. Kessler & A. R. Sm.	Anemia australis (Mickel) M.Kessler & A.R.Sm.	1844329	FALSE
Anemia_australis	trnL-trnF	KT423421	379	Anemia australis (Mickel) M. Kessler & A. R. Sm.	Anemia australis (Mickel) M.Kessler & A.R.Sm.	1844329	FALSE
Anemia_buniifolia	rbcL	KT423816	1262	Anemia buniifolia (Gardner) T. Moore	Anemia buniifolia (Gardner) T.Moore	1844330	FALSE
Anemia_buniifolia	rps4-trnS	KT423738	271	Anemia buniifolia (Gardner) T. Moore	Anemia buniifolia (Gardner) T.Moore	1844330	FALSE
Anemia_buniifolia	trnL-trnF	KT423455	390	Anemia buniifolia (Gardner) T. Moore	Anemia buniifolia (Gardner) T.Moore	1844330	FALSE
Anemia_caffrorum	rbcL	AJ303399	1310	Anemia caffrorum (L.) Christenh.	Anemia caffrorum (L.) Christenh.	148572	FALSE
Anemia_cicutaria	rbcL	KT423819	1262	Anemia cicutaria Kunze	Anemia cicutaria Poepp. ex Spreng.	180984	FALSE
Anemia_clinata	rbcL	KT423820	1262	Anemia clinata Mickel	Anemia clinata Mickel	1844331	FALSE
Anemia_clinata	trnL-trnF	KT423386	381	Anemia clinata Mickel	Anemia clinata Mickel	1844331	FALSE
Anemia_colimensis	rbcL	KT423821	1262	Anemia colimensis Mickel	Anemia colimensis Mickel	1844332	FALSE
Anemia_colimensis	rps4-trnS	KT423800	289	Anemia colimensis Mickel	Anemia colimensis Mickel	1844332	FALSE
Anemia_colimensis	trnL-trnF	KT423522	355	Anemia colimensis Mickel	Anemia colimensis Mickel	1844332	FALSE
Anemia_collina	rbcL	KT423822	1262	Anemia collina Raddi	Anemia collina Sm.	1844333	FALSE
Anemia_collina	rps4-trnS	KT423724	278	Anemia collina Raddi	Anemia collina Sm.	1844333	FALSE
Anemia_collina	trnL-trnF	KT423438	381	Anemia collina Raddi	Anemia collina Sm.	1844333	FALSE
Anemia_delphinopolica	rbcL	KT423825	1262	Anemia delphinopolica Doweld	Anemia delicatula Mickel	1844334	FALSE
Anemia_delphinopolica	rps4-trnS	KT423707	270	Anemia delphinopolica Doweld	Anemia delicatula Mickel	1844334	FALSE
Anemia_delphinopolica	trnL-trnF	KT423419	389	Anemia delphinopolica Doweld	Anemia delicatula Mickel	1844334	FALSE
Anemia_dentata	rbcL	KT423826	1262	Anemia dentata Gardner ex Field & Gardner	Anemia dentata Gardner	1844335	FALSE
Anemia_dentata	rps4-trnS	KT423785	265	Anemia dentata Gardner ex Field & Gardner	Anemia dentata Gardner	1844335	FALSE
Anemia_dentata	trnL-trnF	KT423506	380	Anemia dentata Gardner ex Field & Gardner	Anemia dentata Gardner	1844335	FALSE
Anemia_dregeana	rbcL	KT423828	1262	Anemia dregeana Kunze	Anemia dregeana Kunze	148550	FALSE
Anemia_dregeana	rps4-trnS	KT423774	264	Anemia dregeana Kunze	Anemia dregeana Kunze	148550	FALSE
Anemia_dregeana	trnL-trnF	KT423495	381	Anemia dregeana Kunze	Anemia dregeana Kunze	148550	FALSE
Anemia_elaphoglossoides	rbcL	KT423829	1262	Anemia elaphoglossoides Mickel	Anemia elaphoglossoides Mickel	1844336	FALSE
Anemia_elaphoglossoides	rps4-trnS	KT423745	271	Anemia elaphoglossoides Mickel	Anemia elaphoglossoides Mickel	1844336	FALSE
Anemia_elaphoglossoides	trnL-trnF	KT423463	389	Anemia elaphoglossoides Mickel	Anemia elaphoglossoides Mickel	1844336	FALSE
Anemia_elegans	rbcL	KT423830	1262	Anemia elegans (Gardner) C. Presl	Anemia elegans (Gardner) C.Presl	1844337	FALSE
Anemia_elegans	trnL-trnF	KT423449	378	Anemia elegans (Gardner) C. Presl	Anemia elegans (Gardner) C.Presl	1844337	FALSE
Anemia_eximia	rbcL	KT423835	1262	Anemia eximia Taub.	Anemia eximia Taub.	1844338	FALSE
Anemia_eximia	rps4-trnS	KT423766	298	Anemia eximia Taub.	Anemia eximia Taub.	1844338	FALSE
Anemia_eximia	trnL-trnF	KT423487	378	Anemia eximia Taub.	Anemia eximia Taub.	1844338	FALSE
Anemia_ferruginea	rbcL	KT423836	1262	Anemia ferruginea var. ahenobarba (Christ) Mickel	Anemia ferruginea var. ahenobarba (Christ.) Mickel	1844340	FALSE
Anemia_ferruginea	rps4-trnS	KT423751	286	Anemia ferruginea var. ahenobarba (Christ) Mickel	Anemia ferruginea var. ahenobarba (Christ.) Mickel	1844340	FALSE
Anemia_ferruginea	trnL-trnF	KT423469	379	Anemia ferruginea var. ahenobarba (Christ) Mickel	Anemia ferruginea var. ahenobarba (Christ.) Mickel	1844340	FALSE
Anemia_flexuosa	rbcL	KT423841	1262	Anemia flexuosa (Sav.) Sw.	Anemia flexuosa (Savigny) Sw.	1844342	FALSE
Anemia_flexuosa	trnL-trnF	KT423409	380	Anemia flexuosa (Sav.) Sw.	Anemia flexuosa (Savigny) Sw.	1844342	FALSE
Anemia_gardneri	rbcL	KT423842	1262	Anemia gardneri Hook.	Anemia gardneri Hook.	1844343	FALSE
Anemia_gardneri	rps4-trnS	KT423712	283	Anemia gardneri Hook.	Anemia gardneri Hook.	1844343	FALSE
Anemia_gardneri	trnL-trnF	KT423425	377	Anemia gardneri Hook.	Anemia gardneri Hook.	1844343	FALSE
Anemia_glareosa	rbcL	KT423843	1262	Anemia glareosa Gardner	Anemia glareosa Gardner	1844344	FALSE
Anemia_glareosa	trnL-trnF	KT423450	380	Anemia glareosa Gardner	Anemia glareosa Gardner	1844344	FALSE
Anemia_guatemalensis	rbcL	KT423846	1262	Anemia guatemalensis Maxon	Anemia guatemalensis Maxon	1844345	FALSE
Anemia_guatemalensis	trnL-trnF	KT423512	380	Anemia guatemalensis Maxon	Anemia guatemalensis Maxon	1844345	FALSE
Anemia_herzogii	rbcL	KT423847	1262	Anemia herzogii Rosenst.	Anemia herzogii Rosenst.	1844346	FALSE
Anemia_herzogii	rps4-trnS	KT423696	264	Anemia herzogii Rosenst.	Anemia herzogii Rosenst.	1844346	FALSE
Anemia_herzogii	trnL-trnF	KT423406	381	Anemia herzogii Rosenst.	Anemia herzogii Rosenst.	1844346	FALSE
Anemia_hirsuta	rbcL	KT423848	1262	Anemia hirsuta (L.) Sw.	Anemia hirsuta (L.) Sw.	148551	FALSE
Anemia_hirsuta	rps4-trnS	KT423721	265	Anemia hirsuta (L.) Sw.	Anemia hirsuta (L.) Sw.	148551	FALSE
Anemia_hirsuta	trnL-trnF	KT423435	381	Anemia hirsuta (L.) Sw.	Anemia hirsuta (L.) Sw.	148551	FALSE
Anemia_hirta	rbcL	KT423878	1262	Anemia hirta (L.) Sw.	Anemia mandioccana Hook.	1629058	FALSE
Anemia_hirta	rps4-trnS	KT423782	270	Anemia hirta (L.) Sw.	Anemia mandioccana Hook.	1629058	FALSE
Anemia_hirta	trnL-trnF	KT423503	382	Anemia hirta (L.) Sw.	Anemia mandioccana Hook.	1629058	FALSE
Anemia_hispida	rbcL	KT423852	1262	Anemia hispida Kunze	Anemia hispida Kunze	1844347	FALSE
Anemia_hispida	rps4-trnS	KT423734	271	Anemia hispida Kunze	Anemia hispida Kunze	1844347	FALSE
Anemia_hispida	trnL-trnF	KT423451	381	Anemia hispida Kunze	Anemia hispida Kunze	1844347	FALSE
Anemia_humilis	rbcL	KT423855	1262	Anemia humilis (Cav.) Sw.	Anemia humilis (Cav.) Sw.	1844348	FALSE
Anemia_humilis	rps4-trnS	KT423733	271	Anemia humilis (Cav.) Sw.	Anemia humilis (Cav.) Sw.	1844348	FALSE
Anemia_humilis	trnL-trnF	KT423448	385	Anemia humilis (Cav.) Sw.	Anemia humilis (Cav.) Sw.	1844348	FALSE
Anemia_imbricata	rbcL	KT423858	1262	Anemia imbricata Sturm	Anemia imbricata J.W.Sturm	1844349	FALSE
Anemia_imbricata	rps4-trnS	KT423676	290	Anemia imbricata Sturm	Anemia imbricata J.W.Sturm	1844349	FALSE
Anemia_imbricata	trnL-trnF	KT423379	376	Anemia imbricata Sturm	Anemia imbricata J.W.Sturm	1844349	FALSE
Anemia_irwinii	rbcL	KT423861	1262	Anemia irwinii Mickel	Anemia irwinii Mickel	1844350	FALSE
Anemia_irwinii	rps4-trnS	KT423750	282	Anemia irwinii Mickel	Anemia irwinii Mickel	1844350	FALSE
Anemia_irwinii	trnL-trnF	KT423468	367	Anemia irwinii Mickel	Anemia irwinii Mickel	1844350	FALSE
Anemia_jaliscana	rbcL	KT423862	1262	Anemia jaliscana Maxon	Anemia jaliscana Maxon	180985	FALSE
Anemia_jaliscana	rps4-trnS	KT423687	276	Anemia jaliscana Maxon	Anemia jaliscana Maxon	180985	FALSE
Anemia_jaliscana	trnL-trnF	KT423397	382	Anemia jaliscana Maxon	Anemia jaliscana Maxon	180985	FALSE
Anemia_karwinskyana	rbcL	KT423864	1262	Anemia karwinskyana (C. Presl) Prantl	Anemia karwinskyana (C.Presl) Prantl	1844351	FALSE
Anemia_karwinskyana	rps4-trnS	KT423803	208	Anemia karwinskyana (C. Presl) Prantl	Anemia karwinskyana (C.Presl) Prantl	1844351	FALSE
Anemia_karwinskyana	trnL-trnF	KT423525	379	Anemia karwinskyana (C. Presl) Prantl	Anemia karwinskyana (C.Presl) Prantl	1844351	FALSE
Anemia_labiakii	rbcL	KT423865	1262	Anemia labiakii Mickel	Anemia labiakii Mickel	1844352	FALSE
Anemia_labiakii	rps4-trnS	KT423732	287	Anemia labiakii Mickel	Anemia labiakii Mickel	1844352	FALSE
Anemia_labiakii	trnL-trnF	KT423447	379	Anemia labiakii Mickel	Anemia labiakii Mickel	1844352	FALSE
Anemia_lanata	rbcL	KT423866	1262	Anemia lanata Mickel	Anemia lanata Mickel	1844353	FALSE
Anemia_lanata	rps4-trnS	KT423700	298	Anemia lanata Mickel	Anemia lanata Mickel	1844353	FALSE
Anemia_lanata	trnL-trnF	KT423412	378	Anemia lanata Mickel	Anemia lanata Mickel	1844353	FALSE
Anemia_lancea	rbcL	KT423869	1262	Anemia lancea Christ	Anemia lancea Christ	1844354	FALSE
Anemia_lancea	rps4-trnS	KT423772	272	Anemia lancea Christ	Anemia lancea Christ	1844354	FALSE
Anemia_lancea	trnL-trnF	KT423493	381	Anemia lancea Christ	Anemia lancea Christ	1844354	FALSE
Anemia_lanipes	rbcL	KT423870	1262	Anemia lanipes C. Chr.	Anemia lanipes C.Chr.	1844355	FALSE
Anemia_lanipes	trnL-trnF	KT423395	383	Anemia lanipes C. Chr.	Anemia lanipes C.Chr.	1844355	FALSE
Anemia_lanuginosa	rbcL	KT423872	1262	Anemia lanuginosa Bong.	Anemia lanuginosa Brongn. ex J.W.Sturm	1844356	FALSE
Anemia_lanuginosa	rps4-trnS	KT423787	253	Anemia lanuginosa Bong.	Anemia lanuginosa Brongn. ex J.W.Sturm	1844356	FALSE
Anemia_lanuginosa	trnL-trnF	KT423508	376	Anemia lanuginosa Bong.	Anemia lanuginosa Brongn. ex J.W.Sturm	1844356	FALSE
Anemia_luetzelburgii	rbcL	KT423875	1262	Anemia luetzelburgii Rosenst.	Anemia luetzelburgii Rosenst.	1844357	FALSE
Anemia_luetzelburgii	rps4-trnS	KT423706	278	Anemia luetzelburgii Rosenst.	Anemia luetzelburgii Rosenst.	1844357	FALSE
Anemia_luetzelburgii	trnL-trnF	KT423418	381	Anemia luetzelburgii Rosenst.	Anemia luetzelburgii Rosenst.	1844357	FALSE
Anemia_marginalis	rbcL	KT423879	1262	Anemia marginalis (Sav.) Christenh.	Anemia marginalis (Savigny) Christenh.	1521253	FALSE
Anemia_marginalis	rps4-trnS	KT423780	229	Anemia marginalis (Sav.) Christenh.	Anemia marginalis (Savigny) Christenh.	1521253	FALSE
Anemia_marginalis	trnL-trnF	KT423501	377	Anemia marginalis (Sav.) Christenh.	Anemia marginalis (Savigny) Christenh.	1521253	FALSE
Anemia_marginata	rbcL	KT423880	1262	Anemia marginata Mickel	Anemia marginata Mickel	1844358	FALSE
Anemia_marginata	rps4-trnS	KT423737	271	Anemia marginata Mickel	Anemia marginata Mickel	1844358	FALSE
Anemia_marginata	trnL-trnF	KT423454	390	Anemia marginata Mickel	Anemia marginata Mickel	1844358	FALSE
Anemia_mexicana	rbcL	KT423882	1262	Anemia mexicana Klotzsch	Anemia mexicana Klotzsch	29599	FALSE
Anemia_mexicana	rps4-trnS	KT423685	222	Anemia mexicana Klotzsch	Anemia mexicana Klotzsch	29599	FALSE
Anemia_millefolia	rbcL	KT423885	1262	Anemia millefolia (Gardner) C. Presl	Anemia millefolia (Gardner) C.Presl	1844359	FALSE
Anemia_millefolia	rps4-trnS	KT423767	176	Anemia millefolia (Gardner) C. Presl	Anemia millefolia (Gardner) C.Presl	1844359	FALSE
Anemia_millefolia	trnL-trnF	KT423488	380	Anemia millefolia (Gardner) C. Presl	Anemia millefolia (Gardner) C.Presl	1844359	FALSE
Anemia_mohriana	rbcL	KT423925	1262	Anemia mohriana Christenh.	Anemia mohriana Christenh.	1844360	FALSE
Anemia_mohriana	rps4-trnS	KT423775	268	Anemia mohriana Christenh.	Anemia mohriana Christenh.	1844360	FALSE
Anemia_mohriana	trnL-trnF	KT423496	367	Anemia mohriana Christenh.	Anemia mohriana Christenh.	1844360	FALSE
Anemia_multiplex	rbcL	KT423886	1262	Anemia multiplex Mickel	Anemia multiplex Mickel	1844361	FALSE
Anemia_multiplex	rps4-trnS	KT423701	277	Anemia multiplex Mickel	Anemia multiplex Mickel	1844361	FALSE
Anemia_multiplex	trnL-trnF	KT423413	381	Anemia multiplex Mickel	Anemia multiplex Mickel	1844361	FALSE
Anemia_munchii	trnL-trnF	AF448923	491	Anemia munchii Christ	Anemia muenchii Christ	180986	FALSE
Anemia_mynsseniana	rbcL	KT423887	1262	Anemia mynsseniana Mickel	Anemia mynsseniana Mickel	1844362	FALSE
Anemia_mynsseniana	rps4-trnS	KT423735	271	Anemia mynsseniana Mickel	Anemia mynsseniana Mickel	1844362	FALSE
Anemia_mynsseniana	trnL-trnF	KT423452	385	Anemia mynsseniana Mickel	Anemia mynsseniana Mickel	1844362	FALSE
Anemia_myriophylla	rbcL	KT423890	1262	Anemia myriophylla Christ	Anemia myriophylla Christ	148554	FALSE
Anemia_myriophylla	rps4-trnS	KT423708	284	Anemia myriophylla Christ	Anemia myriophylla Christ	148554	FALSE
Anemia_myriophylla	trnL-trnF	KT423420	379	Anemia myriophylla Christ	Anemia myriophylla Christ	148554	FALSE
Anemia_nervosa	rbcL	KT423891	1262	Anemia nervosa Pohl ex Sturm	Anemia nervosa Pohl	1844363	FALSE
Anemia_nervosa	rps4-trnS	KT423739	278	Anemia nervosa Pohl ex Sturm	Anemia nervosa Pohl	1844363	FALSE
Anemia_nervosa	trnL-trnF	KT423456	382	Anemia nervosa Pohl ex Sturm	Anemia nervosa Pohl	1844363	FALSE
Anemia_nicaraguensis	rbcL	KT423893	1262	Anemia nicaraguensis Mickel	Anemia nicaraguensis Mickel	1844364	FALSE
Anemia_nicaraguensis	rps4-trnS	KT423797	275	Anemia nicaraguensis Mickel	Anemia nicaraguensis Mickel	1844364	FALSE
Anemia_nicaraguensis	trnL-trnF	KT423519	381	Anemia nicaraguensis Mickel	Anemia nicaraguensis Mickel	1844364	FALSE
Anemia_nudiuscula	rbcL	KT423894	1262	Anemia nudiuscula (J. P. Roux) Christenh.	Anemia nudiuscula (J.P.Roux) Christenh.	1844365	FALSE
Anemia_nudiuscula	rps4-trnS	KT423776	268	Anemia nudiuscula (J. P. Roux) Christenh.	Anemia nudiuscula (J.P.Roux) Christenh.	1844365	FALSE
Anemia_nudiuscula	trnL-trnF	KT423497	367	Anemia nudiuscula (J. P. Roux) Christenh.	Anemia nudiuscula (J.P.Roux) Christenh.	1844365	FALSE
Anemia_oblongifolia	rbcL	KT423896	1262	Anemia oblongifolia (Cav.) Sw.	Anemia oblongifolia (Cav.) Sw.	148555	FALSE
Anemia_oblongifolia	rps4-trnS	KT423740	271	Anemia oblongifolia (Cav.) Sw.	Anemia oblongifolia (Cav.) Sw.	148555	FALSE
Anemia_oblongifolia	trnL-trnF	KT423457	385	Anemia oblongifolia (Cav.) Sw.	Anemia oblongifolia (Cav.) Sw.	148555	FALSE
Anemia_organensis	rbcL	KT423899	1262	Anemia organensis Rosenst.	Anemia organensis Rosenst.	1844366	FALSE
Anemia_organensis	rps4-trnS	KT423710	286	Anemia organensis Rosenst.	Anemia organensis Rosenst.	1844366	FALSE
Anemia_organensis	trnL-trnF	KT423423	377	Anemia organensis Rosenst.	Anemia organensis Rosenst.	1844366	FALSE
Anemia_patens	rbcL	KT423902	1262	Anemia patens Mickel & Labiak	Anemia patens Mickel & Labiak	1844367	FALSE
Anemia_patens	rps4-trnS	KT423723	271	Anemia patens Mickel & Labiak	Anemia patens Mickel & Labiak	1844367	FALSE
Anemia_patens	trnL-trnF	KT423437	381	Anemia patens Mickel & Labiak	Anemia patens Mickel & Labiak	1844367	FALSE
Anemia_phyllitidis	rbcL	KT423904	1262	Anemia phyllitidis (L.) Sw.	Anemia phyllitidis var. phyllitidis	1844369	FALSE
Anemia_phyllitidis	rps4-trnS	KT423691	289	Anemia phyllitidis (L.) Sw.	Anemia phyllitidis var. phyllitidis	1844369	FALSE
Anemia_phyllitidis	trnL-trnF	KT423387	381	Anemia phyllitidis (L.) Sw.	Anemia phyllitidis var. phyllitidis	1844369	FALSE
Anemia_portoricensis	rbcL	KT423912	1262	Anemia portoricensis Maxon	Anemia portoricensis Maxon	1844372	FALSE
Anemia_presliana	rbcL	KT423914	1262	Anemia presliana Prantl	Anemia presliana Prantl	1844373	FALSE
Anemia_presliana	rps4-trnS	KT423753	271	Anemia presliana Prantl	Anemia presliana Prantl	1844373	FALSE
Anemia_presliana	trnL-trnF	KT423471	384	Anemia presliana Prantl	Anemia presliana Prantl	1844373	FALSE
Anemia_pubescens	rbcL	KT423916	1262	Anemia pubescens Mickel & Labiak	Anemia pubescens Mickel & Labiak	1844374	FALSE
Anemia_pubescens	rps4-trnS	KT423758	271	Anemia pubescens Mickel & Labiak	Anemia pubescens Mickel & Labiak	1844374	FALSE
Anemia_pubescens	trnL-trnF	KT423478	385	Anemia pubescens Mickel & Labiak	Anemia pubescens Mickel & Labiak	1844374	FALSE
Anemia_pyrenaea	rbcL	KT423918	1262	Anemia pyrenaea Taub.	Anemia pyrenaea Taub.	1844375	FALSE
Anemia_pyrenaea	rps4-trnS	KT423742	271	Anemia pyrenaea Taub.	Anemia pyrenaea Taub.	1844375	FALSE
Anemia_pyrenaea	trnL-trnF	KT423460	390	Anemia pyrenaea Taub.	Anemia pyrenaea Taub.	1844375	FALSE
Anemia_raddiana	rbcL	KT423921	1262	Anemia raddiana Link	Anemia raddiana Link	1844376	FALSE
Anemia_raddiana	rps4-trnS	KT423789	271	Anemia raddiana Link	Anemia raddiana Link	1844376	FALSE
Anemia_raddiana	trnL-trnF	KT423510	376	Anemia raddiana Link	Anemia raddiana Link	1844376	FALSE
Anemia_repens	rbcL	KT423923	1262	Anemia repens Raddi	Anemia repens Raddi	1844377	FALSE
Anemia_repens	rps4-trnS	KT423683	264	Anemia repens Raddi	Anemia repens Raddi	1844377	FALSE
Anemia_repens	trnL-trnF	KT423391	381	Anemia repens Raddi	Anemia repens Raddi	1844377	FALSE
Anemia_retroflexa	rbcL	KT423924	1262	Anemia retroflexa Brade	Anemia retroflexa Brade	1844378	FALSE
Anemia_retroflexa	rps4-trnS	KT423714	290	Anemia retroflexa Brade	Anemia retroflexa Brade	1844378	FALSE
Anemia_retroflexa	trnL-trnF	KT423428	381	Anemia retroflexa Brade	Anemia retroflexa Brade	1844378	FALSE
Anemia_rosulata	rbcL	KT423927	1262	Anemia rosulata Mickel	Anemia rosulata Mickel	1844379	FALSE
Anemia_rosulata	rps4-trnS	KT423694	265	Anemia rosulata Mickel	Anemia rosulata Mickel	1844379	FALSE
Anemia_rosulata	trnL-trnF	KT423403	380	Anemia rosulata Mickel	Anemia rosulata Mickel	1844379	FALSE
Anemia_rotundifolia	atpA	EF463585	1506	Anemia rotundifolia Schrad.	Anemia rotundifolia Schrad.	449812	FALSE
Anemia_rotundifolia	atpB	EF463321	1278	Anemia rotundifolia Schrad.	Anemia rotundifolia Schrad.	449812	FALSE
Anemia_rotundifolia	rbcL	EF463140	1308	Anemia rotundifolia Schrad.	Anemia rotundifolia Schrad.	449812	FALSE
Anemia_rutifolia	rbcL	KT423929	1262	Anemia rutifolia Mart.	Anemia rutifolia Mart.	1844380	FALSE
Anemia_rutifolia	rps4-trnS	KT423678	271	Anemia rutifolia Mart.	Anemia rutifolia Mart.	1844380	FALSE
Anemia_rutifolia	trnL-trnF	KT423381	389	Anemia rutifolia Mart.	Anemia rutifolia Mart.	1844380	FALSE
Anemia_salvadorensis	rbcL	KT423931	1262	Anemia salvadorensis Mickel & Seiler	Anemia salvadorensis Mickel & R.L.Seiler	1844381	FALSE
Anemia_salvadorensis	rps4-trnS	KT423791	265	Anemia salvadorensis Mickel & Seiler	Anemia salvadorensis Mickel & R.L.Seiler	1844381	FALSE
Anemia_salvadorensis	trnL-trnF	KT423513	381	Anemia salvadorensis Mickel & Seiler	Anemia salvadorensis Mickel & R.L.Seiler	1844381	FALSE
Anemia_schimperiana	rbcL	KT423932	1262	Anemia schimperiana C. Presl	Anemia schimperiana C.Presl	1844382	FALSE
Anemia_schimperiana	trnL-trnF	KT423528	382	Anemia schimperiana C. Presl	Anemia schimperiana C.Presl	1844382	FALSE
Anemia_semihirsuta	trnL-trnF	AF448924	428	Anemia semihirsuta Mickel	Anemia semihirsuta Mickel	180987	FALSE
Anemia_sertaneja	rbcL	KT423933	1262	Anemia sertaneja Mickel & Labiak	Anemia sertaneja Mickel & Labiak	1844383	FALSE
Anemia_sertaneja	rps4-trnS	KT423746	271	Anemia sertaneja Mickel & Labiak	Anemia sertaneja Mickel & Labiak	1844383	FALSE
Anemia_sertaneja	trnL-trnF	KT423464	384	Anemia sertaneja Mickel & Labiak	Anemia sertaneja Mickel & Labiak	1844383	FALSE
Anemia_simii	rbcL	KT423934	1262	Anemia simii Tardieu	Anemia simii Tardieu	1844384	FALSE
Anemia_simii	rps4-trnS	KT423773	166	Anemia simii Tardieu	Anemia simii Tardieu	1844384	FALSE
Anemia_simii	trnL-trnF	KT423494	380	Anemia simii Tardieu	Anemia simii Tardieu	1844384	FALSE
Anemia_smithii	rbcL	KT423935	1262	Anemia smithii Brade	Anemia smithii Brade	1844385	FALSE
Anemia_smithii	trnL-trnF	KT423446	380	Anemia smithii Brade	Anemia smithii Brade	1844385	FALSE
Anemia_spicantoides	rbcL	KT423936	1262	Anemia spicantoides Mabb.	Anemia spicantoides Mabb.	1844386	FALSE
Anemia_spicantoides	rps4-trnS	KT423717	290	Anemia spicantoides Mabb.	Anemia spicantoides Mabb.	1844386	FALSE
Anemia_spicantoides	trnL-trnF	KT423431	377	Anemia spicantoides Mabb.	Anemia spicantoides Mabb.	1844386	FALSE
Anemia_tenera	rbcL	KT423938	1262	Anemia tenera Pohl	Anemia tenera Pohl	1844387	FALSE
Anemia_tenera	rps4-trnS	KT423690	269	Anemia tenera Pohl	Anemia tenera Pohl	1844387	FALSE
Anemia_tenera	trnL-trnF	KT423400	381	Anemia tenera Pohl	Anemia tenera Pohl	1844387	FALSE
Anemia_tomentosa	atpA	EF463586	1506	Anemia tomentosa (Sav.) Sw.	Anemia tomentosa (Savigny) Sw.	148559	FALSE
Anemia_tomentosa	atpB	EF463322	1278	Anemia tomentosa (Sav.) Sw.	Anemia tomentosa (Savigny) Sw.	148559	FALSE
Anemia_tomentosa	rbcL	EF463141	1283	Anemia tomentosa (Sav.) Sw.	Anemia tomentosa (Savigny) Sw.	148559	FALSE
Anemia_trichorhiza	rbcL	KT423947	1262	Anemia trichorhiza Gardner	Anemia trichorhiza Gardner ex Hook.	1844391	FALSE
Anemia_trichorhiza	rps4-trnS	KT423765	299	Anemia trichorhiza Gardner	Anemia trichorhiza Gardner ex Hook.	1844391	FALSE
Anemia_trichorhiza	trnL-trnF	KT423485	378	Anemia trichorhiza Gardner	Anemia trichorhiza Gardner ex Hook.	1844391	FALSE
Anemia_underwoodiana	rbcL	KT423948	1262	Anemia underwoodiana Maxon	Anemia underwoodiana Maxon	180988	FALSE
Anemia_underwoodiana	rps4-trnS	KT423698	263	Anemia underwoodiana Maxon	Anemia underwoodiana Maxon	180988	FALSE
Anemia_underwoodiana	trnL-trnF	KT423408	381	Anemia underwoodiana Maxon	Anemia underwoodiana Maxon	180988	FALSE
Anemia_vestita	rbcL	KT423949	1262	Anemia vestita (Baker) Christenh.	Anemia vestita (Baker) Christenh.	1844392	FALSE
Anemia_vestita	rps4-trnS	KT423777	268	Anemia vestita (Baker) Christenh.	Anemia vestita (Baker) Christenh.	1844392	FALSE
Anemia_vestita	trnL-trnF	KT423498	367	Anemia vestita (Baker) Christenh.	Anemia vestita (Baker) Christenh.	1844392	FALSE
Anemia_villosa	rbcL	KT423950	1262	Anemia villosa Humb. & Bonpl. ex Willd.	Anemia villosa Humb. & Bonpl. ex Willd.	148560	FALSE
Anemia_villosa	rps4-trnS	KT423715	288	Anemia villosa Humb. & Bonpl. ex Willd.	Anemia villosa Humb. & Bonpl. ex Willd.	148560	FALSE
Anemia_villosa	trnL-trnF	KT423429	377	Anemia villosa Humb. & Bonpl. ex Willd.	Anemia villosa Humb. & Bonpl. ex Willd.	148560	FALSE
Anemia_warmingii	rbcL	KT423953	1262	Anemia warmingii Prantl	Anemia warmingii Prantl	1844393	FALSE
Anemia_warmingii	rps4-trnS	KT423699	263	Anemia warmingii Prantl	Anemia warmingii Prantl	1844393	FALSE
Anemia_warmingii	trnL-trnF	KT423410	381	Anemia warmingii Prantl	Anemia warmingii Prantl	1844393	FALSE
Anemia_wettsteinii	rbcL	KT423954	1262	Anemia wettsteinii Christ	Anemia wettsteinii Christ	1844394	FALSE
Anemia_wettsteinii	rps4-trnS	KT423796	264	Anemia wettsteinii Christ	Anemia wettsteinii Christ	1844394	FALSE
Anemia_wettsteinii	trnL-trnF	KT423518	381	Anemia wettsteinii Christ	Anemia wettsteinii Christ	1844394	FALSE
Anemia_wrightii	rbcL	AJ303397	1325	Anemia wrightii Baker	Anemia wrightii Baker	148561	FALSE
Angiopteris_angustifolia	plastome	KP099647	65522	Angiopteris angustifolia C. Presl	Angiopteris angustifolia C.Presl	491814	FALSE
Angiopteris_annamensis	rbcL	DQ838053	1108	Angiopteris annamensis C. Chr. & Tardieu	Angiopteris caudipinna Ching ex Ching & Chu H.Wang	397665	FALSE
Angiopteris_bipinnata	atpB	MT855995	899	Angiopteris bipinnata (Ching) J. M. Camus	Angiopteris bipinnata (Ching) J.M.Camus	397673	FALSE
Angiopteris_bipinnata	rbcL	MT856009	879	Angiopteris bipinnata (Ching) J. M. Camus	Angiopteris bipinnata (Ching) J.M.Camus	397673	FALSE
Angiopteris_bipinnata	rps4	MT856023	560	Angiopteris bipinnata (Ching) J. M. Camus	Angiopteris bipinnata (Ching) J.M.Camus	397673	FALSE
Angiopteris_bipinnata	rps4-trnS	MT856023	365	Angiopteris bipinnata (Ching) J. M. Camus	Angiopteris bipinnata (Ching) J.M.Camus	397673	FALSE
Angiopteris_cartilagidens	rbcL	DQ838052	1122	Angiopteris cartilagidens Christ	Angiopteris acutidentata Ching ex Ching & Chu H.Wang	397662	FALSE
Angiopteris_cartilagidens	trnL-trnF	DQ838082	73	Angiopteris cartilagidens Christ	Angiopteris acutidentata Ching ex Ching & Chu H.Wang	397662	FALSE
Angiopteris_caudatiformis	rbcL	DQ838056	1243	Angiopteris caudatiformis Hieron.	Angiopteris caudatiformis Hieron.	397664	FALSE
Angiopteris_caudatiformis	trnL-trnF	DQ838087	73	Angiopteris caudatiformis Hieron.	Angiopteris caudatiformis Hieron.	397664	FALSE
Angiopteris_chingii	atpB	MT855996	899	Angiopteris chingii J. M. Camus	Angiopteris chingii J.M.Camus	2777016	FALSE
Angiopteris_chingii	rbcL	MT856010	879	Angiopteris chingii J. M. Camus	Angiopteris chingii J.M.Camus	2777016	FALSE
Angiopteris_chingii	rps4	MT856024	560	Angiopteris chingii J. M. Camus	Angiopteris chingii J.M.Camus	2777016	FALSE
Angiopteris_chingii	rps4-trnS	MT856024	365	Angiopteris chingii J. M. Camus	Angiopteris chingii J.M.Camus	2777016	FALSE
Angiopteris_cochinchinensis	rbcL	DQ838054	1120	Angiopteris cochinchinensis de Vriese	Angiopteris howii Ching & Chu H.Wang	397670	FALSE
Angiopteris_cochinchinensis	trnL-trnF	DQ838081	73	Angiopteris cochinchinensis de Vriese	Angiopteris howii Ching & Chu H.Wang	397670	FALSE
Angiopteris_danaeoides	rbcL	LC496743	1253	Angiopteris danaeoides Z. R. He & Christenh.	Angiopteris caudata	519560	FALSE
Angiopteris_dianyuecola	atpB	MT855997	899	Angiopteris dianyuecola Z. R. He & W. M. Chu	Angiopteris dianyuecola Z.R.He & W.M.Chu	2777017	FALSE
Angiopteris_dianyuecola	rbcL	MT856011	879	Angiopteris dianyuecola Z. R. He & W. M. Chu	Angiopteris dianyuecola Z.R.He & W.M.Chu	2777017	FALSE
Angiopteris_dianyuecola	rps4	MT856025	560	Angiopteris dianyuecola Z. R. He & W. M. Chu	Angiopteris dianyuecola Z.R.He & W.M.Chu	2777017	FALSE
Angiopteris_dianyuecola	rps4-trnS	MT856025	365	Angiopteris dianyuecola Z. R. He & W. M. Chu	Angiopteris dianyuecola Z.R.He & W.M.Chu	2777017	FALSE
Angiopteris_evecta	plastome	DQ821119	65576	Angiopteris evecta (G. Forst.) Hoffm.	Angiopteris evecta (G.Forst.) Hoffm.	13825	FALSE
Angiopteris_fokiensis	rbcL	DQ838057	1035	Angiopteris fokiensis Hieron.	Angiopteris omeiensis Ching	397671	FALSE
Angiopteris_fokiensis	trnL-trnF	DQ838079	73	Angiopteris fokiensis Hieron.	Angiopteris omeiensis Ching	397671	FALSE
Angiopteris_helferiana	rbcL	DQ838050	1202	Angiopteris helferiana C. Presl	Angiopteris helferiana C.Presl	397668	FALSE
Angiopteris_helferiana	trnL-trnF	DQ838080	73	Angiopteris helferiana C. Presl	Angiopteris helferiana C.Presl	397668	FALSE
Angiopteris_hokouensis	atpB	MT855998	899	Angiopteris hokouensis Ching	Angiopteris hokouensis Ching	397669	FALSE
Angiopteris_hokouensis	rbcL	MT856012	879	Angiopteris hokouensis Ching	Angiopteris hokouensis Ching	397669	FALSE
Angiopteris_hokouensis	rps4	MT856026	560	Angiopteris hokouensis Ching	Angiopteris hokouensis Ching	397669	FALSE
Angiopteris_hokouensis	rps4-trnS	MT856026	365	Angiopteris hokouensis Ching	Angiopteris hokouensis Ching	397669	FALSE
Angiopteris_itoi	atpB	EU439073	1203	Angiopteris itoi (W. C. Shieh) J. M. Camus	Angiopteris itoi (W.C.Shieh) J.M.Camus	203827	FALSE
Angiopteris_itoi	rbcL	EU439094	1320	Angiopteris itoi (W. C. Shieh) J. M. Camus	Angiopteris itoi (W.C.Shieh) J.M.Camus	203827	FALSE
Angiopteris_itoi	rps4	EU439170	553	Angiopteris itoi (W. C. Shieh) J. M. Camus	Angiopteris itoi (W.C.Shieh) J.M.Camus	203827	FALSE
Angiopteris_itoi	rps4-trnS	EU439170	391	Angiopteris itoi (W. C. Shieh) J. M. Camus	Angiopteris itoi (W.C.Shieh) J.M.Camus	203827	FALSE
Angiopteris_lygodiifolia	rbcL	X58429	1428	Angiopteris lygodiifolia Rosenst.	Angiopteris lygodiifolia Rosenst.	3267	FALSE
Angiopteris_madagascariensis	rbcL	KF992420	1260	Angiopteris madagascariensis de Vriese	Angiopteris madagascariensis de Vriese	301479	FALSE
Angiopteris_marchionica	rbcL	MT215969	1309	Angiopteris marchionica E. D. Br.	Angiopteris marchionica E.D.Br.	2730542	FALSE
Angiopteris_pruinosa	rps4	EU439155	598	Angiopteris pruinosa Kunze	Angiopteris hypoleuca de Vriese	519557	FALSE
Angiopteris_pruinosa	rps4-trnS	EU439155	407	Angiopteris pruinosa Kunze	Angiopteris hypoleuca de Vriese	519557	FALSE
Angiopteris_rapensis	rps4	EU439153	598	Angiopteris rapensis E. D. Br.	Angiopteris rapensis E.Brown	519558	FALSE
Angiopteris_rapensis	rps4-trnS	EU439153	418	Angiopteris rapensis E. D. Br.	Angiopteris rapensis E.Brown	519558	FALSE
Angiopteris_smithii	atpB	EU439072	1214	Angiopteris smithii Racib.	Angiopteris smithii Racib.	491849	FALSE
Angiopteris_smithii	rbcL	EU439093	1353	Angiopteris smithii Racib.	Angiopteris smithii Racib.	491849	FALSE
Angiopteris_smithii	rps4	EU439169	575	Angiopteris smithii Racib.	Angiopteris smithii Racib.	491849	FALSE
Angiopteris_smithii	rps4-trnS	EU439169	416	Angiopteris smithii Racib.	Angiopteris smithii Racib.	491849	FALSE
Angiopteris_somae	rbcL	DQ838062	1284	Angiopteris somae (Hayata) Makino & Nemoto	Angiopteris somae (Hayata) Makino & Nemoto	203826	FALSE
Angiopteris_somae	trnL-trnF	DQ838074	73	Angiopteris somae (Hayata) Makino & Nemoto	Angiopteris somae (Hayata) Makino & Nemoto	203826	FALSE
Angiopteris_tamdaoensis	atpB	MT855994	899	Angiopteris tamdaoensis (Hayata) J. Y. Xiang & T. Wang	Angiopteris tamdaoensis (Hayata) J.Y.Xiang & T.Wang	2777015	FALSE
Angiopteris_tamdaoensis	rbcL	MT856008	879	Angiopteris tamdaoensis (Hayata) J. Y. Xiang & T. Wang	Angiopteris tamdaoensis (Hayata) J.Y.Xiang & T.Wang	2777015	FALSE
Angiopteris_tamdaoensis	rps4	MT856022	560	Angiopteris tamdaoensis (Hayata) J. Y. Xiang & T. Wang	Angiopteris tamdaoensis (Hayata) J.Y.Xiang & T.Wang	2777015	FALSE
Angiopteris_tamdaoensis	rps4-trnS	MT856022	365	Angiopteris tamdaoensis (Hayata) J. Y. Xiang & T. Wang	Angiopteris tamdaoensis (Hayata) J.Y.Xiang & T.Wang	2777015	FALSE
Angiopteris_tonkinensis	atpB	MT855989	899	Angiopteris tonkinensis (Hayata) J. M. Camus	Angiopteris tonkinensis (Hayata) J.M.Camus	397675	FALSE
Angiopteris_tonkinensis	rbcL	MT856003	879	Angiopteris tonkinensis (Hayata) J. M. Camus	Angiopteris tonkinensis (Hayata) J.M.Camus	397675	FALSE
Angiopteris_tonkinensis	rps4	MT856017	560	Angiopteris tonkinensis (Hayata) J. M. Camus	Angiopteris tonkinensis (Hayata) J.M.Camus	397675	FALSE
Angiopteris_tonkinensis	rps4-trnS	MT856017	365	Angiopteris tonkinensis (Hayata) J. M. Camus	Angiopteris tonkinensis (Hayata) J.M.Camus	397675	FALSE
Angiopteris_wangii	rbcL	DQ838051	1262	Angiopteris wangii Ching	Angiopteris wangii Ching	397672	FALSE
Angiopteris_wangii	trnL-trnF	DQ838085	73	Angiopteris wangii Ching	Angiopteris wangii Ching	397672	FALSE
Angiopteris_yunnanensis	plastome	MN508633	65552	Angiopteris yunnanensis Hieron.	Angiopteris yunnanensis Hieron.	2768835	FALSE
Anisocampium_cumingianum	rbcL	HM156338	1244	Anisocampium cumingianum C. Presl	Athyrium cumingianum (C.Presl) Ching	630507	FALSE
Anisocampium_cuspidatum	atpA	MG183588	1720	Anisocampium cuspidatum (Mett. ex Bedd.) Y. C. Liu, W. L. Chiou & M. Kato	Anisocampium cuspidatum (Bedd.) Y.C.Liu, W.L.Chiou & M.Kato	208750	FALSE
Anisocampium_cuspidatum	atpB	MG183356	1215	Anisocampium cuspidatum (Mett. ex Bedd.) Y. C. Liu, W. L. Chiou & M. Kato	Anisocampium cuspidatum (Bedd.) Y.C.Liu, W.L.Chiou & M.Kato	208750	FALSE
Anisocampium_cuspidatum	matK	MG183283	796	Anisocampium cuspidatum (Mett. ex Bedd.) Y. C. Liu, W. L. Chiou & M. Kato	Anisocampium cuspidatum (Bedd.) Y.C.Liu, W.L.Chiou & M.Kato	208750	FALSE
Anisocampium_cuspidatum	rbcL	MG183204	1206	Anisocampium cuspidatum (Mett. ex Bedd.) Y. C. Liu, W. L. Chiou & M. Kato	Anisocampium cuspidatum (Bedd.) Y.C.Liu, W.L.Chiou & M.Kato	208750	FALSE
Anisocampium_cuspidatum	trnL-trnF	AF515253	821	Anisocampium cuspidatum (Mett. ex Bedd.) Y. C. Liu, W. L. Chiou & M. Kato	Anisocampium cuspidatum (Bedd.) Y.C.Liu, W.L.Chiou & M.Kato	208750	FALSE
Anisocampium_niponicum	atpA	JF832097	1762	Anisocampium niponicum (Mett.) Yea C. Liu, W. L. Chiou & M. Kato	Anisocampium niponicum (Mett.) Y.C.Liu, W.L.Chiou & M.Kato	65715	FALSE
Anisocampium_niponicum	atpB	JF832155	1283	Anisocampium niponicum (Mett.) Yea C. Liu, W. L. Chiou & M. Kato	Anisocampium niponicum (Mett.) Y.C.Liu, W.L.Chiou & M.Kato	65715	FALSE
Anisocampium_niponicum	matK	JF832257	1326	Anisocampium niponicum (Mett.) Yea C. Liu, W. L. Chiou & M. Kato	Anisocampium niponicum (Mett.) Y.C.Liu, W.L.Chiou & M.Kato	65715	FALSE
Anisocampium_niponicum	rbcL	AB232413	1338	Anisocampium niponicum (Mett.) Yea C. Liu, W. L. Chiou & M. Kato	Anisocampium niponicum (Mett.) Y.C.Liu, W.L.Chiou & M.Kato	65715	FALSE
Anisocampium_niponicum	rps4	JN168077	480	Anisocampium niponicum (Mett.) Yea C. Liu, W. L. Chiou & M. Kato	Anisocampium niponicum (Mett.) Y.C.Liu, W.L.Chiou & M.Kato	65715	FALSE
Anisocampium_niponicum	rps4-trnS	JN168077	538	Anisocampium niponicum (Mett.) Yea C. Liu, W. L. Chiou & M. Kato	Anisocampium niponicum (Mett.) Y.C.Liu, W.L.Chiou & M.Kato	65715	FALSE
Anisocampium_niponicum	trnL-trnF	AF515256	841	Anisocampium niponicum (Mett.) Yea C. Liu, W. L. Chiou & M. Kato	Anisocampium niponicum (Mett.) Y.C.Liu, W.L.Chiou & M.Kato	65715	FALSE
Anisocampium_sheareri	plastome	KY427330	67545	Anisocampium sheareri (Baker) Ching	Athyrium sheareri (Baker) Ching	65703	FALSE
Anogramma_leptophylla	atpA	KM007558	1760	Anogramma leptophylla (L.) Link	Anogramma leptophylla (L.) Link	220730	FALSE
Anogramma_leptophylla	atpB	KM007675	1171	Anogramma leptophylla (L.) Link	Anogramma leptophylla (L.) Link	220730	FALSE
Anogramma_leptophylla	matK	KF289581	891	Anogramma leptophylla (L.) Link	Anogramma leptophylla (L.) Link	220730	FALSE
Anogramma_leptophylla	rbcL	AY168719	1325	Anogramma leptophylla (L.) Link	Anogramma leptophylla (L.) Link	220730	FALSE
Anogramma_leptophylla	rps4	AF321699	578	Anogramma leptophylla (L.) Link	Anogramma guatemalensis (Domin) C.Chr.	170709	FALSE
Anogramma_leptophylla	rps4-trnS	KJ416354	476	Anogramma leptophylla (L.) Link	Anogramma leptophylla (L.) Link	220730	FALSE
Anogramma_leptophylla	trnL-trnF	KM008016	583	Anogramma leptophylla (L.) Link	Anogramma leptophylla (L.) Link	220730	FALSE
Anogramma_lorentzii	rbcL	AF336102	1323	Anogramma lorentzii (Hieron.) Diels	Anogramma lorentzii (Hieron.) Diels	164271	FALSE
Antrophyopsis_bivittata	atpA	KX165162	616	Antrophyopsis bivittata (C. Chr.) Schuettp.	Antrophyopsis bivittata (C.Chr.) Schuettp.	1926561	FALSE
Antrophyopsis_bivittata	rbcL	KX164952	1309	Antrophyopsis bivittata (C. Chr.) Schuettp.	Antrophyopsis bivittata (C.Chr.) Schuettp.	1926561	FALSE
Antrophyopsis_boryana	atpA	KX165246	1751	Antrophyopsis boryana (Willd.) Schuettp.	Antrophyopsis boryana (Willd.) Schuettp.	38542	FALSE
Antrophyopsis_boryana	rbcL	KX164953	1309	Antrophyopsis boryana (Willd.) Schuettp.	Antrophyopsis boryana (Willd.) Schuettp.	38542	FALSE
Antrophyopsis_gigantea	rbcL	KF992421	1263	Antrophyopsis gigantea (Bory) Rouhan, Boullet & Schuettp.	Antrophyum giganteum Bory	1521201	FALSE
Antrophyopsis_manniana	atpA	KU744785	1498	Antrophyopsis manniana (Hook.) Schuettp.	Antrophyopsis manniana (Hook.) Schuettp.	1868141	FALSE
Antrophyopsis_manniana	atpB	KU744790	1277	Antrophyopsis manniana (Hook.) Schuettp.	Antrophyopsis manniana (Hook.) Schuettp.	1868141	FALSE
Antrophyopsis_manniana	rbcL	KX164956	1296	Antrophyopsis manniana (Hook.) Schuettp.	Antrophyopsis manniana (Hook.) Schuettp.	1868141	FALSE
Antrophyum_annamense	atpA	KX165166	629	Antrophyum annamense Tardieu & C. Chr.	Antrophyum annamense Tardieu & C.Chr.	1926562	FALSE
Antrophyum_annamense	matK	KY101262	1037	Antrophyum annamense Tardieu & C. Chr.	Antrophyum annamense Tardieu & C.Chr.	1926562	FALSE
Antrophyum_annamense	rbcL	KX164963	1309	Antrophyum annamense Tardieu & C. Chr.	Antrophyum annamense Tardieu & C.Chr.	1926562	FALSE
Antrophyum_annamense	trnL-trnF	KY101379	876	Antrophyum annamense Tardieu & C. Chr.	Antrophyum annamense Tardieu & C.Chr.	1926562	FALSE
Antrophyum_callifolium	atpA	KX165169	629	Antrophyum callifolium Blume	Antrophyum callifolium Blume	474345	FALSE
Antrophyum_callifolium	rbcL	KX164960	1308	Antrophyum callifolium Blume	Antrophyum callifolium Blume	474345	FALSE
Antrophyum_castaneum	atpA	KX165171	629	Antrophyum castaneum H. Itô	Antrophyum castaneum H.Ito	1151097	FALSE
Antrophyum_castaneum	matK	KY101246	1034	Antrophyum castaneum H. Itô	Antrophyum castaneum H.Ito	1151097	FALSE
Antrophyum_castaneum	rbcL	KX164962	1309	Antrophyum castaneum H. Itô	Antrophyum castaneum H.Ito	1151097	FALSE
Antrophyum_castaneum	trnL-trnF	KY101390	834	Antrophyum castaneum H. Itô	Antrophyum castaneum H.Ito	1151097	FALSE
Antrophyum_formosanum	atpA	KU517451	1716	Antrophyum formosanum Hieron.	Antrophyum formosanum Hieron.	872340	FALSE
Antrophyum_formosanum	rbcL	KU517579	1309	Antrophyum formosanum Hieron.	Antrophyum formosanum Hieron.	872340	FALSE
Antrophyum_henryi	plastome	MT130614	66211	Antrophyum henryi Hieron.	Antrophyum henryi Hieron.	1151098	FALSE
Antrophyum_latifolium	atpA	EF452076	1506	Antrophyum latifolium Blume	Antrophyum latifolium Blume	451083	FALSE
Antrophyum_latifolium	atpB	EF452018	1278	Antrophyum latifolium Blume	Antrophyum latifolium Blume	451083	FALSE
Antrophyum_latifolium	rbcL	EF452138	1308	Antrophyum latifolium Blume	Antrophyum latifolium Blume	451083	FALSE
Antrophyum_ledermannii	matK	KM884714	888	Antrophyum ledermannii Hieron.	Antrophyum ledermannii Hieron.	1604138	FALSE
Antrophyum_ledermannii	trnL-trnF	KM884762	758	Antrophyum ledermannii Hieron.	Antrophyum ledermannii Hieron.	1604138	FALSE
Antrophyum_malgassicum	atpA	KX165175	629	Antrophyum malgassicum C. Chr.	Antrophyum malgassicum C.Chr.	1926563	FALSE
Antrophyum_malgassicum	rbcL	KX164965	1249	Antrophyum malgassicum C. Chr.	Antrophyum malgassicum C.Chr.	1926563	FALSE
Antrophyum_megistophyllum	matK	KM884716	888	Antrophyum megistophyllum Copel.	Antrophyum megistophyllum Copel.	1604140	FALSE
Antrophyum_megistophyllum	trnL-trnF	KM884763	770	Antrophyum megistophyllum Copel.	Antrophyum megistophyllum Copel.	1604140	FALSE
Antrophyum_nambanense	matK	MN864768	1026	Antrophyum nambanense C. W. Chen	Antrophyum nambanense C.W.Chen	2778909	FALSE
Antrophyum_nambanense	trnL-trnF	MN864775	850	Antrophyum nambanense C. W. Chen	Antrophyum nambanense C.W.Chen	2778909	FALSE
Antrophyum_obovatum	atpA	KX165176	625	Antrophyum obovatum Baker	Antrophyum obovatum Baker	872341	FALSE
Antrophyum_obovatum	matK	KY101274	1037	Antrophyum obovatum Baker	Antrophyum obovatum Baker	872341	FALSE
Antrophyum_obovatum	rbcL	KX164966	1309	Antrophyum obovatum Baker	Antrophyum obovatum Baker	872341	FALSE
Antrophyum_obovatum	trnL-trnF	MN912802	869	Antrophyum obovatum Baker	Antrophyum obovatum Baker	872341	FALSE
Antrophyum_parvulum	atpA	KX165247	1725	Antrophyum parvulum Blume	Antrophyum parvulum Blume	1151099	FALSE
Antrophyum_parvulum	matK	KY101240	1037	Antrophyum parvulum Blume	Antrophyum parvulum Blume	1151099	FALSE
Antrophyum_parvulum	rbcL	KX164967	1309	Antrophyum parvulum Blume	Antrophyum parvulum Blume	1151099	FALSE
Antrophyum_parvulum	trnL-trnF	KY101383	923	Antrophyum parvulum Blume	Antrophyum parvulum Blume	1151099	FALSE
Antrophyum_plantagineum	matK	KM884703	846	Antrophyum plantagineum (Cav.) Kaulf.	Antrophyum plantagineum (Cav.) Kaulf.	38638	FALSE
Antrophyum_plantagineum	rbcL	KY099752	1243	Antrophyum plantagineum (Cav.) Kaulf.	Antrophyum plantagineum (Cav.) Kaulf.	38638	FALSE
Antrophyum_plantagineum	trnL-trnF	KM884751	848	Antrophyum plantagineum (Cav.) Kaulf.	Antrophyum plantagineum (Cav.) Kaulf.	38638	FALSE
Antrophyum_reticulatum	atpA	KX165179	629	Antrophyum reticulatum (G. Forst.) Kaulf.	Antrophyum reticulatum (G.Forst.) Kaulf.	29628	FALSE
Antrophyum_reticulatum	rbcL	KX164970	1309	Antrophyum reticulatum (G. Forst.) Kaulf.	Antrophyum reticulatum (G.Forst.) Kaulf.	29628	FALSE
Antrophyum_semicostatum	plastome	MH173087	66028	Antrophyum semicostatum Blume	Antrophyum semicostatum Blume	1604141	FALSE
Antrophyum_sessilifolium	atpA	KX165249	1727	Antrophyum sessilifolium (Cav.) Spreng.	Antrophyum sessilifolium (Cav.) Spreng.	1151100	FALSE
Antrophyum_sessilifolium	matK	KY101256	1037	Antrophyum sessilifolium (Cav.) Spreng.	Antrophyum sessilifolium (Cav.) Spreng.	1151100	FALSE
Antrophyum_sessilifolium	rbcL	KX164973	1309	Antrophyum sessilifolium (Cav.) Spreng.	Antrophyum sessilifolium (Cav.) Spreng.	1151100	FALSE
Antrophyum_sessilifolium	trnL-trnF	KY101395	904	Antrophyum sessilifolium (Cav.) Spreng.	Antrophyum sessilifolium (Cav.) Spreng.	1151100	FALSE
Antrophyum_smithii	matK	KM884712	879	Antrophyum smithii C. Chr.	Antrophyum smithii C.Chr.	1604142	FALSE
Antrophyum_smithii	trnL-trnF	KM884760	755	Antrophyum smithii C. Chr.	Antrophyum smithii C.Chr.	1604142	FALSE
Antrophyum_solomonense	matK	KM884718	888	Antrophyum solomonense C. W. Chen & J. H. Nitta	Antrophyum solomonense C.W.Chen & J.H.Nitta	1604143	FALSE
Antrophyum_solomonense	trnL-trnF	KM884766	763	Antrophyum solomonense C. W. Chen & J. H. Nitta	Antrophyum solomonense C.W.Chen & J.H.Nitta	1604143	FALSE
Antrophyum_subfalcatum	atpA	KX165182	547	Antrophyum subfalcatum Brack.	Antrophyum subfalcatum Brack.	1604144	FALSE
Antrophyum_subfalcatum	rbcL	KX164975	1309	Antrophyum subfalcatum Brack.	Antrophyum subfalcatum Brack.	1604144	FALSE
Antrophyum_vittarioides	atpA	KX165183	629	Antrophyum vittarioides Baker	Antrophyum vittarioides Baker	1926564	FALSE
Antrophyum_vittarioides	rbcL	KX164976	1289	Antrophyum vittarioides Baker	Antrophyum vittarioides Baker	1926564	FALSE
Antrophyum_vittarioides	trnL-trnF	KY101415	827	Antrophyum vittarioides Baker	Antrophyum vittarioides Baker	1926564	FALSE
Arachniodes_amabilis	matK	MK013332	861	Arachniodes amabilis (Blume) Tindale	Arachniodes yakusimensis (H.Ito) Nakaike	2520614	FALSE
Arachniodes_amabilis	rbcL	MK013496	1284	Arachniodes amabilis (Blume) Tindale	Arachniodes yakusimensis (H.Ito) Nakaike	2520614	FALSE
Arachniodes_amabilis	rps4	MK031906	567	Arachniodes amabilis (Blume) Tindale	Arachniodes yakusimensis (H.Ito) Nakaike	2520614	FALSE
Arachniodes_amabilis	rps4-trnS	MK031906	511	Arachniodes amabilis (Blume) Tindale	Arachniodes yakusimensis (H.Ito) Nakaike	2520614	FALSE
Arachniodes_amabilis	trnL-trnF	MK013693	900	Arachniodes amabilis (Blume) Tindale	Arachniodes yakusimensis (H.Ito) Nakaike	2520614	FALSE
Arachniodes_amoena	atpB	EF450481	1182	Arachniodes amoena (Ching) Ching	Arachniodes amoena (Ching) Ching	449105	FALSE
Arachniodes_amoena	rbcL	EF463109	1258	Arachniodes amoena (Ching) Ching	Arachniodes amoena (Ching) Ching	449105	FALSE
Arachniodes_aristata	matK	MK013190	847	Arachniodes aristata (G. Forst.) Tindale	Arachniodes aristata (G.Forst.) Tindale	41966	FALSE
Arachniodes_aristata	rbcL	MK013356	1284	Arachniodes aristata (G. Forst.) Tindale	Arachniodes aristata (G.Forst.) Tindale	41966	FALSE
Arachniodes_aristata	rps4	MK031741	555	Arachniodes aristata (G. Forst.) Tindale	Arachniodes aristata (G.Forst.) Tindale	41966	FALSE
Arachniodes_aristata	rps4-trnS	MK031741	518	Arachniodes aristata (G. Forst.) Tindale	Arachniodes aristata (G.Forst.) Tindale	41966	FALSE
Arachniodes_aristata	trnL-trnF	MK013520	878	Arachniodes aristata (G. Forst.) Tindale	Arachniodes aristata (G.Forst.) Tindale	41966	FALSE
Arachniodes_assamica	atpB	EF450502	1182	Arachniodes assamica (Kuhn) Ohwi	Arachniodes yoshinagae (Makino) Ching	449117	FALSE
Arachniodes_assamica	rbcL	EF463137	1258	Arachniodes assamica (Kuhn) Ohwi	Arachniodes yoshinagae (Makino) Ching	449117	FALSE
Arachniodes_assamica	rps4	EF540706	531	Arachniodes assamica (Kuhn) Ohwi	Arachniodes yoshinagae (Makino) Ching	449117	FALSE
Arachniodes_assamica	rps4-trnS	EF540706	534	Arachniodes assamica (Kuhn) Ohwi	Arachniodes yoshinagae (Makino) Ching	449117	FALSE
Arachniodes_assamica	trnL-trnF	EF540701	944	Arachniodes assamica (Kuhn) Ohwi	Arachniodes yoshinagae (Makino) Ching	449117	FALSE
Arachniodes_blinii	atpB	EF450503	1182	Arachniodes blinii (H. Lév.) Nakaike	Arachniodes duplicatoserrata (Ching) Nakaike	449118	FALSE
Arachniodes_blinii	rbcL	EF463138	1257	Arachniodes blinii (H. Lév.) Nakaike	Arachniodes duplicatoserrata (Ching) Nakaike	449118	FALSE
Arachniodes_blinii	rps4	EF540705	531	Arachniodes blinii (H. Lév.) Nakaike	Arachniodes duplicatoserrata (Ching) Nakaike	449118	FALSE
Arachniodes_blinii	rps4-trnS	EF540705	553	Arachniodes blinii (H. Lév.) Nakaike	Arachniodes duplicatoserrata (Ching) Nakaike	449118	FALSE
Arachniodes_blinii	trnL-trnF	EF540702	927	Arachniodes blinii (H. Lév.) Nakaike	Arachniodes duplicatoserrata (Ching) Nakaike	449118	FALSE
Arachniodes_carvifolia	matK	MK013227	763	Arachniodes carvifolia (Kunze) Ching	Arachniodes exilis (Hance) Ching	2520587	FALSE
Arachniodes_carvifolia	rbcL	MK013394	1284	Arachniodes carvifolia (Kunze) Ching	Arachniodes exilis (Hance) Ching	2520587	FALSE
Arachniodes_carvifolia	rps4	MK031782	571	Arachniodes carvifolia (Kunze) Ching	Arachniodes exilis (Hance) Ching	2520587	FALSE
Arachniodes_carvifolia	rps4-trnS	MK031782	479	Arachniodes carvifolia (Kunze) Ching	Arachniodes exilis (Hance) Ching	2520587	FALSE
Arachniodes_carvifolia	trnL-trnF	MK013570	896	Arachniodes carvifolia (Kunze) Ching	Arachniodes exilis (Hance) Ching	2520587	FALSE
Arachniodes_cavaleriei	matK	MK013206	867	Arachniodes cavaleriei (Christ) Ohwi	Arachniodes cavaleriei (H.Christ) Ohwi	385353	FALSE
Arachniodes_cavaleriei	rbcL	MK013377	1284	Arachniodes cavaleriei (Christ) Ohwi	Arachniodes cavaleriei (H.Christ) Ohwi	385353	FALSE
Arachniodes_cavaleriei	rps4	MK031766	573	Arachniodes cavaleriei (Christ) Ohwi	Arachniodes cavaleriei (H.Christ) Ohwi	385353	FALSE
Arachniodes_cavaleriei	rps4-trnS	MK031766	547	Arachniodes cavaleriei (Christ) Ohwi	Arachniodes cavaleriei (H.Christ) Ohwi	385353	FALSE
Arachniodes_cavaleriei	trnL-trnF	MK013542	889	Arachniodes cavaleriei (Christ) Ohwi	Arachniodes cavaleriei (H.Christ) Ohwi	385353	FALSE
Arachniodes_chinensis	matK	MK013203	869	Arachniodes chinensis (Rosenst.) Ching	Arachniodes yaoshanensis (Y.C.Wu) Seriz.	2520616	FALSE
Arachniodes_chinensis	rbcL	MK013373	1284	Arachniodes chinensis (Rosenst.) Ching	Arachniodes yaoshanensis (Y.C.Wu) Seriz.	2520616	FALSE
Arachniodes_chinensis	rps4	MK031762	573	Arachniodes chinensis (Rosenst.) Ching	Arachniodes yaoshanensis (Y.C.Wu) Seriz.	2520616	FALSE
Arachniodes_chinensis	rps4-trnS	MK031762	469	Arachniodes chinensis (Rosenst.) Ching	Arachniodes yaoshanensis (Y.C.Wu) Seriz.	2520616	FALSE
Arachniodes_chinensis	trnL-trnF	MK013546	893	Arachniodes chinensis (Rosenst.) Ching	Arachniodes yaoshanensis (Y.C.Wu) Seriz.	2520616	FALSE
Arachniodes_coniifolia	plastome	MT130551	67078	Arachniodes coniifolia (T. Moore) Ching	Arachniodes speciosa (D.Don) Ching	449110	FALSE
Arachniodes_cornucervi	matK	MK013319	865	Arachniodes cornucervi (D. Don) Fraser-Jenk.	Arachniodes subaristata Ching & Y.T.Hsieh	2520611	FALSE
Arachniodes_cornucervi	rbcL	MK013480	1283	Arachniodes cornucervi (D. Don) Fraser-Jenk.	Arachniodes subaristata Ching & Y.T.Hsieh	2520611	FALSE
Arachniodes_cornucervi	rps4	MK031891	572	Arachniodes cornucervi (D. Don) Fraser-Jenk.	Arachniodes subaristata Ching & Y.T.Hsieh	2520611	FALSE
Arachniodes_cornucervi	rps4-trnS	MK031891	520	Arachniodes cornucervi (D. Don) Fraser-Jenk.	Arachniodes subaristata Ching & Y.T.Hsieh	2520611	FALSE
Arachniodes_cornucervi	trnL-trnF	MK013676	890	Arachniodes cornucervi (D. Don) Fraser-Jenk.	Arachniodes subaristata Ching & Y.T.Hsieh	2520611	FALSE
Arachniodes_davalliaeformis	matK	MK013218	861	Arachniodes davalliaeformis (Christ) Nakaike	Arachniodes davalliiformis (H.Christ) Nakaike	872349	FALSE
Arachniodes_davalliaeformis	rbcL	MK013387	1284	Arachniodes davalliaeformis (Christ) Nakaike	Arachniodes davalliiformis (H.Christ) Nakaike	872349	FALSE
Arachniodes_davalliaeformis	rps4	MK031775	572	Arachniodes davalliaeformis (Christ) Nakaike	Arachniodes davalliiformis (H.Christ) Nakaike	872349	FALSE
Arachniodes_davalliaeformis	rps4-trnS	MK031775	472	Arachniodes davalliaeformis (Christ) Nakaike	Arachniodes davalliiformis (H.Christ) Nakaike	872349	FALSE
Arachniodes_davalliaeformis	trnL-trnF	MK013559	897	Arachniodes davalliaeformis (Christ) Nakaike	Arachniodes davalliiformis (H.Christ) Nakaike	872349	FALSE
Arachniodes_denticulata	atpA	EF463664	1506	Arachniodes denticulata (Sw.) Ching	Arachniodes denticulata (Sw.) Ching	207835	FALSE
Arachniodes_denticulata	atpB	EF463380	1278	Arachniodes denticulata (Sw.) Ching	Arachniodes denticulata (Sw.) Ching	207835	FALSE
Arachniodes_denticulata	matK	MK013224	888	Arachniodes denticulata (Sw.) Ching	Arachniodes denticulata (Sw.) Ching	207835	FALSE
Arachniodes_denticulata	rbcL	MW620380	1308	Arachniodes denticulata (Sw.) Ching	Arachniodes denticulata (Sw.) Ching	207835	FALSE
Arachniodes_denticulata	rps4	MK031779	573	Arachniodes denticulata (Sw.) Ching	Arachniodes denticulata (Sw.) Ching	207835	FALSE
Arachniodes_denticulata	rps4-trnS	MK031781	493	Arachniodes denticulata (Sw.) Ching	Arachniodes denticulata (Sw.) Ching	207835	FALSE
Arachniodes_denticulata	trnL-trnF	MK013568	896	Arachniodes denticulata (Sw.) Ching	Arachniodes denticulata (Sw.) Ching	207835	FALSE
Arachniodes_fengii	rbcL	MK013397	1284	Arachniodes fengii Ching	Arachniodes fengii Ching	385354	FALSE
Arachniodes_fengii	rps4	MK031785	572	Arachniodes fengii Ching	Arachniodes fengii Ching	385354	FALSE
Arachniodes_fengii	rps4-trnS	MK031785	506	Arachniodes fengii Ching	Arachniodes fengii Ching	385354	FALSE
Arachniodes_fengii	trnL-trnF	MK013574	889	Arachniodes fengii Ching	Arachniodes fengii Ching	385354	FALSE
Arachniodes_festina	matK	MK013231	878	Arachniodes festina (Hance) Ching	Arachniodes festina (Hance) Ching	449108	FALSE
Arachniodes_festina	rbcL	MK013400	1284	Arachniodes festina (Hance) Ching	Arachniodes festina (Hance) Ching	449108	FALSE
Arachniodes_festina	rps4	MK031788	573	Arachniodes festina (Hance) Ching	Arachniodes festina (Hance) Ching	449108	FALSE
Arachniodes_festina	rps4-trnS	MK031788	483	Arachniodes festina (Hance) Ching	Arachniodes festina (Hance) Ching	449108	FALSE
Arachniodes_festina	trnL-trnF	MK013577	896	Arachniodes festina (Hance) Ching	Arachniodes festina (Hance) Ching	449108	FALSE
Arachniodes_formosissima	rbcL	MK013429	1283	Arachniodes formosissima (Goldm.) Nakaike	Arachniodes formosissima (Goldm.) Nakaike	2520589	FALSE
Arachniodes_formosissima	rps4	MK031821	572	Arachniodes formosissima (Goldm.) Nakaike	Arachniodes formosissima (Goldm.) Nakaike	2520589	FALSE
Arachniodes_formosissima	rps4-trnS	MK031821	478	Arachniodes formosissima (Goldm.) Nakaike	Arachniodes formosissima (Goldm.) Nakaike	2520589	FALSE
Arachniodes_formosissima	trnL-trnF	MK013607	880	Arachniodes formosissima (Goldm.) Nakaike	Arachniodes formosissima (Goldm.) Nakaike	2520589	FALSE
Arachniodes_gigantea	rbcL	DQ508761	1269	Arachniodes gigantea Ching	Arachniodes gigantea Ching	385355	FALSE
Arachniodes_gigantea	trnL-trnF	DQ514483	931	Arachniodes gigantea Ching	Arachniodes gigantea Ching	385355	FALSE
Arachniodes_globisora	matK	MK013239	866	Arachniodes globisora (Hayata) Ching	Arachniodes globisora (Hayata) Ching	272758	FALSE
Arachniodes_globisora	rbcL	MK013408	1282	Arachniodes globisora (Hayata) Ching	Arachniodes globisora (Hayata) Ching	272758	FALSE
Arachniodes_globisora	rps4	MK031796	571	Arachniodes globisora (Hayata) Ching	Arachniodes globisora (Hayata) Ching	272758	FALSE
Arachniodes_globisora	rps4-trnS	MK031796	543	Arachniodes globisora (Hayata) Ching	Arachniodes globisora (Hayata) Ching	272758	FALSE
Arachniodes_globisora	trnL-trnF	MK013585	882	Arachniodes globisora (Hayata) Ching	Arachniodes globisora (Hayata) Ching	272758	FALSE
Arachniodes_grossa	matK	MK013243	879	Arachniodes grossa (Tardieu & C. Chr.) Ching	Arachniodes grossa (Tardieu & C.Chr.) Ching	2520591	FALSE
Arachniodes_grossa	rbcL	MK013415	1284	Arachniodes grossa (Tardieu & C. Chr.) Ching	Arachniodes grossa (Tardieu & C.Chr.) Ching	2520591	FALSE
Arachniodes_grossa	rps4	MK031801	572	Arachniodes grossa (Tardieu & C. Chr.) Ching	Arachniodes grossa (Tardieu & C.Chr.) Ching	2520591	FALSE
Arachniodes_grossa	rps4-trnS	MK031802	541	Arachniodes grossa (Tardieu & C. Chr.) Ching	Arachniodes grossa (Tardieu & C.Chr.) Ching	2520591	FALSE
Arachniodes_grossa	trnL-trnF	MK013592	897	Arachniodes grossa (Tardieu & C. Chr.) Ching	Arachniodes grossa (Tardieu & C.Chr.) Ching	2520591	FALSE
Arachniodes_hainanensis	plastome	MT130572	66722	Arachniodes hainanensis (Ching) Ching	Arachniodes hainanensis (Ching) Ching	2520593	FALSE
Arachniodes_hekiana	matK	MK013204	870	Arachniodes hekiana Kurata	Arachniodes caudifolia Ching & Y.T.Hsieh	2520581	FALSE
Arachniodes_hekiana	rbcL	MK013375	1284	Arachniodes hekiana Kurata	Arachniodes caudifolia Ching & Y.T.Hsieh	2520581	FALSE
Arachniodes_hekiana	rps4	MK031764	573	Arachniodes hekiana Kurata	Arachniodes caudifolia Ching & Y.T.Hsieh	2520581	FALSE
Arachniodes_hekiana	rps4-trnS	MK031764	521	Arachniodes hekiana Kurata	Arachniodes caudifolia Ching & Y.T.Hsieh	2520581	FALSE
Arachniodes_hekiana	trnL-trnF	MK013540	892	Arachniodes hekiana Kurata	Arachniodes caudifolia Ching & Y.T.Hsieh	2520581	FALSE
Arachniodes_henryi	matK	MK013248	870	Arachniodes henryi (Christ) Ching	Arachniodes henryi (Christ) Ching	2520595	FALSE
Arachniodes_henryi	rbcL	MK013421	1283	Arachniodes henryi (Christ) Ching	Arachniodes henryi (Christ) Ching	2520595	FALSE
Arachniodes_henryi	rps4	MK031806	568	Arachniodes henryi (Christ) Ching	Arachniodes henryi (Christ) Ching	2520595	FALSE
Arachniodes_henryi	rps4-trnS	MK031806	474	Arachniodes henryi (Christ) Ching	Arachniodes henryi (Christ) Ching	2520595	FALSE
Arachniodes_henryi	trnL-trnF	MK013598	895	Arachniodes henryi (Christ) Ching	Arachniodes henryi (Christ) Ching	2520595	FALSE
Arachniodes_hiugana	matK	MK013249	861	Arachniodes hiugana Sa. Kurata	Arachniodes hiugana Sa.Kurata	872352	FALSE
Arachniodes_hiugana	rbcL	AB575077	1205	Arachniodes hiugana Sa. Kurata	Arachniodes hiugana Sa.Kurata	872352	FALSE
Arachniodes_hiugana	rps4-trnS	MK031815	488	Arachniodes hiugana Sa. Kurata	Arachniodes hiugana Sa.Kurata	872352	FALSE
Arachniodes_hiugana	trnL-trnF	MK013599	907	Arachniodes hiugana Sa. Kurata	Arachniodes hiugana Sa.Kurata	872352	FALSE
Arachniodes_hunanensis	rbcL	MK013422	1283	Arachniodes hunanensis Ching	Arachniodes hunanensis Ching	2520596	FALSE
Arachniodes_insularis	rbcL	MT657468	1282	Arachniodes insularis W. H. Wagner	Arachniodes insularis W.H.Wagner	2853757	FALSE
Arachniodes_jinpingensis	matK	MK013186	872	Arachniodes jinpingensis Y. T. Hsieh	Arachniodes attenuata Ching	2520577	FALSE
Arachniodes_jinpingensis	rbcL	MK013361	1284	Arachniodes jinpingensis Y. T. Hsieh	Arachniodes attenuata Ching	2520577	FALSE
Arachniodes_jinpingensis	rps4	MK031750	572	Arachniodes jinpingensis Y. T. Hsieh	Arachniodes attenuata Ching	2520577	FALSE
Arachniodes_jinpingensis	rps4-trnS	MK031750	506	Arachniodes jinpingensis Y. T. Hsieh	Arachniodes attenuata Ching	2520577	FALSE
Arachniodes_jinpingensis	trnL-trnF	MK013528	896	Arachniodes jinpingensis Y. T. Hsieh	Arachniodes attenuata Ching	2520577	FALSE
Arachniodes_longipinna	matK	MK013255	830	Arachniodes longipinna Ching	Arachniodes longipinna Ching	2520600	FALSE
Arachniodes_longipinna	trnL-trnF	MK013610	896	Arachniodes longipinna Ching	Arachniodes longipinna Ching	2520600	FALSE
Arachniodes_miqueliana	atpB	EF450506	1182	Arachniodes miqueliana (Maxim. ex Franch. & Sav.) Ohwi	Arachniodes miqueliana (Maxim. ex Franch. & Sav.) Ohwi	334235	FALSE
Arachniodes_miqueliana	rbcL	EF463132	1257	Arachniodes miqueliana (Maxim. ex Franch. & Sav.) Ohwi	Arachniodes miqueliana (Maxim. ex Franch. & Sav.) Ohwi	334235	FALSE
Arachniodes_miqueliana	rps4	EF540708	531	Arachniodes miqueliana (Maxim. ex Franch. & Sav.) Ohwi	Arachniodes miqueliana (Maxim. ex Franch. & Sav.) Ohwi	334235	FALSE
Arachniodes_miqueliana	rps4-trnS	EF540708	528	Arachniodes miqueliana (Maxim. ex Franch. & Sav.) Ohwi	Arachniodes miqueliana (Maxim. ex Franch. & Sav.) Ohwi	334235	FALSE
Arachniodes_mutica	matK	MK013173	872	Arachniodes mutica (Franch. & Sav.) Ohwi	Arachniodes mutica (Franch. & Sav.) Ohwi	872354	FALSE
Arachniodes_mutica	rbcL	AB575079	1205	Arachniodes mutica (Franch. & Sav.) Ohwi	Arachniodes mutica (Franch. & Sav.) Ohwi	872354	FALSE
Arachniodes_mutica	trnL-trnF	MK013699	875	Arachniodes mutica (Franch. & Sav.) Ohwi	Arachniodes mutica (Franch. & Sav.) Ohwi	872354	FALSE
Arachniodes_neopodophylla	rbcL	MK013342	1283	Arachniodes neopodophylla (Ching) Nakaike	Arachniodes neopodophylla (Ching) Nakaike	334243	FALSE
Arachniodes_neopodophylla	rps4	MK031730	572	Arachniodes neopodophylla (Ching) Nakaike	Arachniodes neopodophylla (Ching) Nakaike	334243	FALSE
Arachniodes_neopodophylla	rps4-trnS	MK031730	483	Arachniodes neopodophylla (Ching) Nakaike	Arachniodes neopodophylla (Ching) Nakaike	334243	FALSE
Arachniodes_neopodophylla	trnL-trnF	MK013504	896	Arachniodes neopodophylla (Ching) Nakaike	Arachniodes neopodophylla (Ching) Nakaike	334243	FALSE
Arachniodes_nigrospinosa	matK	MK013278	885	Arachniodes nigrospinosa (Ching) Ching	Arachniodes nigrospinosa (Ching) Ching	1649022	FALSE
Arachniodes_nigrospinosa	rbcL	MK013449	1284	Arachniodes nigrospinosa (Ching) Ching	Arachniodes nigrospinosa (Ching) Ching	1649022	FALSE
Arachniodes_nigrospinosa	rps4	MK031844	573	Arachniodes nigrospinosa (Ching) Ching	Arachniodes nigrospinosa (Ching) Ching	1649022	FALSE
Arachniodes_nigrospinosa	rps4-trnS	MK031844	499	Arachniodes nigrospinosa (Ching) Ching	Arachniodes nigrospinosa (Ching) Ching	1649022	FALSE
Arachniodes_nigrospinosa	trnL-trnF	MK013633	896	Arachniodes nigrospinosa (Ching) Ching	Arachniodes nigrospinosa (Ching) Ching	1649022	FALSE
Arachniodes_nipponica	matK	MK013280	869	Arachniodes nipponica (Rosenst.) Ohwi	Arachniodes nipponica (Rosenst.) Ohwi	872355	FALSE
Arachniodes_nipponica	rbcL	AB575080	1205	Arachniodes nipponica (Rosenst.) Ohwi	Arachniodes nipponica (Rosenst.) Ohwi	872355	FALSE
Arachniodes_nipponica	rps4-trnS	MK031848	482	Arachniodes nipponica (Rosenst.) Ohwi	Arachniodes nipponica (Rosenst.) Ohwi	872355	FALSE
Arachniodes_nipponica	trnL-trnF	MK013635	910	Arachniodes nipponica (Rosenst.) Ohwi	Arachniodes nipponica (Rosenst.) Ohwi	872355	FALSE
Arachniodes_oohorae	matK	MK013316	887	Arachniodes oohorae H.Ito	Arachniodes oohorae H.Ito	872356	FALSE
Arachniodes_oohorae	rbcL	AB575081	1205	Arachniodes oohorae H.Ito	Arachniodes oohorae H.Ito	872356	FALSE
Arachniodes_oohorae	rps4-trnS	MK031916	462	Arachniodes oohorae H.Ito	Arachniodes oohorae H.Ito	872356	FALSE
Arachniodes_oohorae	trnL-trnF	MK013672	898	Arachniodes oohorae H.Ito	Arachniodes oohorae H.Ito	872356	FALSE
Arachniodes_pseudoaristata	matK	MK013286	878	Arachniodes pseudoaristata (Tagawa) Ohwi	Arachniodes pseudoaristata (Tagawa) Ohwi	2520605	FALSE
Arachniodes_pseudoaristata	rbcL	MK013452	1284	Arachniodes pseudoaristata (Tagawa) Ohwi	Arachniodes pseudoaristata (Tagawa) Ohwi	2520605	FALSE
Arachniodes_pseudoaristata	rps4	MK031854	572	Arachniodes pseudoaristata (Tagawa) Ohwi	Arachniodes pseudoaristata (Tagawa) Ohwi	2520605	FALSE
Arachniodes_pseudoaristata	rps4-trnS	MK031854	552	Arachniodes pseudoaristata (Tagawa) Ohwi	Arachniodes pseudoaristata (Tagawa) Ohwi	2520605	FALSE
Arachniodes_pseudoaristata	trnL-trnF	MK013640	891	Arachniodes pseudoaristata (Tagawa) Ohwi	Arachniodes pseudoaristata (Tagawa) Ohwi	2520605	FALSE
Arachniodes_pseudoassamica	matK	MK013288	888	Arachniodes pseudoassamica Ching	Arachniodes pseudoassamica Ching	2520606	FALSE
Arachniodes_pseudoassamica	rbcL	MK013455	1284	Arachniodes pseudoassamica Ching	Arachniodes pseudoassamica Ching	2520606	FALSE
Arachniodes_pseudoassamica	rps4	MK031857	572	Arachniodes pseudoassamica Ching	Arachniodes pseudoassamica Ching	2520606	FALSE
Arachniodes_pseudoassamica	rps4-trnS	MK031857	509	Arachniodes pseudoassamica Ching	Arachniodes pseudoassamica Ching	2520606	FALSE
Arachniodes_pseudoassamica	trnL-trnF	MK013643	897	Arachniodes pseudoassamica Ching	Arachniodes pseudoassamica Ching	2520606	FALSE
Arachniodes_quadripinnata	matK	MK013291	884	Arachniodes quadripinnata (Hayata) Seriz.	Arachniodes quadripinnata (Hayata) Seriz.	334236	FALSE
Arachniodes_quadripinnata	rbcL	MK013458	1283	Arachniodes quadripinnata (Hayata) Seriz.	Arachniodes quadripinnata (Hayata) Seriz.	334236	FALSE
Arachniodes_quadripinnata	rps4	MK031859	573	Arachniodes quadripinnata (Hayata) Seriz.	Arachniodes quadripinnata (Hayata) Seriz.	334236	FALSE
Arachniodes_quadripinnata	rps4-trnS	MK031859	480	Arachniodes quadripinnata (Hayata) Seriz.	Arachniodes quadripinnata (Hayata) Seriz.	334236	FALSE
Arachniodes_quadripinnata	trnL-trnF	MK013646	902	Arachniodes quadripinnata (Hayata) Seriz.	Arachniodes quadripinnata (Hayata) Seriz.	334236	FALSE
Arachniodes_rhomboidea	atpB	EF450487	1182	Arachniodes rhomboidea (Schott) Ching	Arachniodes rhomboidea (Schott) Ching	334223	FALSE
Arachniodes_rhomboidea	rbcL	EF463115	1257	Arachniodes rhomboidea (Schott) Ching	Arachniodes rhomboidea (Schott) Ching	334223	FALSE
Arachniodes_simplicior	matK	MK013302	885	Arachniodes simplicior (Makino) Ohwi	Arachniodes simplicior (Makino) Ohwi	449109	FALSE
Arachniodes_simplicior	rbcL	MK013465	1283	Arachniodes simplicior (Makino) Ohwi	Arachniodes simplicior (Makino) Ohwi	449109	FALSE
Arachniodes_simplicior	rps4	MK031873	572	Arachniodes simplicior (Makino) Ohwi	Arachniodes simplicior (Makino) Ohwi	449109	FALSE
Arachniodes_simplicior	rps4-trnS	MK031873	507	Arachniodes simplicior (Makino) Ohwi	Arachniodes simplicior (Makino) Ohwi	449109	FALSE
Arachniodes_simplicior	trnL-trnF	MK013657	897	Arachniodes simplicior (Makino) Ohwi	Arachniodes simplicior (Makino) Ohwi	449109	FALSE
Arachniodes_simulans	matK	MK013220	842	Arachniodes simulans (Ching) Ching	Arachniodes decomposita Ching	2520586	FALSE
Arachniodes_simulans	rbcL	MK013388	1284	Arachniodes simulans (Ching) Ching	Arachniodes decomposita Ching	2520586	FALSE
Arachniodes_simulans	rps4	MK032311	573	Arachniodes simulans (Ching) Ching	Arachniodes decomposita Ching	2520586	FALSE
Arachniodes_simulans	rps4-trnS	MK032311	455	Arachniodes simulans (Ching) Ching	Arachniodes decomposita Ching	2520586	FALSE
Arachniodes_simulans	trnL-trnF	MK013562	889	Arachniodes simulans (Ching) Ching	Arachniodes decomposita Ching	2520586	FALSE
Arachniodes_sinomiqueliana	rbcL	AB575084	1205	Arachniodes sinomiqueliana (Ching) Ohwi	Arachniodes sinomiqueliana (Ching) Ohwi	872359	FALSE
Arachniodes_sinorhomboidea	matK	MK013250	880	Arachniodes sinorhomboidea Ching	Arachniodes hupingshanensis S.F.Wu	2520597	FALSE
Arachniodes_sinorhomboidea	rbcL	MK013423	1284	Arachniodes sinorhomboidea Ching	Arachniodes hupingshanensis S.F.Wu	2520597	FALSE
Arachniodes_sinorhomboidea	rps4	MK031816	573	Arachniodes sinorhomboidea Ching	Arachniodes hupingshanensis S.F.Wu	2520597	FALSE
Arachniodes_sinorhomboidea	rps4-trnS	MK031816	468	Arachniodes sinorhomboidea Ching	Arachniodes hupingshanensis S.F.Wu	2520597	FALSE
Arachniodes_sinorhomboidea	trnL-trnF	MK013600	896	Arachniodes sinorhomboidea Ching	Arachniodes hupingshanensis S.F.Wu	2520597	FALSE
Arachniodes_spectabilis	matK	MK013311	870	Arachniodes spectabilis (Ching) Ching	Arachniodes spectabilis (Ching) Ching	2520609	FALSE
Arachniodes_spectabilis	rbcL	MK013473	1284	Arachniodes spectabilis (Ching) Ching	Arachniodes spectabilis (Ching) Ching	2520609	FALSE
Arachniodes_spectabilis	rps4	MK031884	572	Arachniodes spectabilis (Ching) Ching	Arachniodes spectabilis (Ching) Ching	2520609	FALSE
Arachniodes_spectabilis	rps4-trnS	MK031884	473	Arachniodes spectabilis (Ching) Ching	Arachniodes spectabilis (Ching) Ching	2520609	FALSE
Arachniodes_spectabilis	trnL-trnF	MK013666	897	Arachniodes spectabilis (Ching) Ching	Arachniodes spectabilis (Ching) Ching	2520609	FALSE
Arachniodes_standishii	atpB	EF450508	1182	Arachniodes standishii (T. Moore) Ohwi	Arachniodes standishii (T.Moore) Ohwi	242174	FALSE
Arachniodes_standishii	rbcL	EF540722	1257	Arachniodes standishii (T. Moore) Ohwi	Arachniodes standishii (T.Moore) Ohwi	242174	FALSE
Arachniodes_standishii	rps4	EF540709	531	Arachniodes standishii (T. Moore) Ohwi	Arachniodes standishii (T.Moore) Ohwi	242174	FALSE
Arachniodes_standishii	rps4-trnS	EF540709	517	Arachniodes standishii (T. Moore) Ohwi	Arachniodes standishii (T.Moore) Ohwi	242174	FALSE
Arachniodes_standishii	trnL-trnF	EF540700	920	Arachniodes standishii (T. Moore) Ohwi	Arachniodes standishii (T.Moore) Ohwi	242174	FALSE
Arachniodes_superba	plastome	MT130657	67177	Arachniodes superba Fraser-Jenk.	Arachniodes superba Fraser-Jenk.	334238	FALSE
Arachniodes_tonkinensis	matK	MK013318	869	Arachniodes tonkinensis (Ching) Ching	Arachniodes subamoena Ching	2520610	FALSE
Arachniodes_tonkinensis	rbcL	MK013479	1284	Arachniodes tonkinensis (Ching) Ching	Arachniodes subamoena Ching	2520610	FALSE
Arachniodes_tonkinensis	rps4	MK031890	573	Arachniodes tonkinensis (Ching) Ching	Arachniodes subamoena Ching	2520610	FALSE
Arachniodes_tonkinensis	rps4-trnS	MK031890	480	Arachniodes tonkinensis (Ching) Ching	Arachniodes subamoena Ching	2520610	FALSE
Arachniodes_tonkinensis	trnL-trnF	MK013675	909	Arachniodes tonkinensis (Ching) Ching	Arachniodes subamoena Ching	2520610	FALSE
Arachniodes_tripinnata	rbcL	MK188728	1083	Arachniodes tripinnata (Goldm.) Sledge	Arachniodes tripinnata (Goldm.) Sledge	2588367	FALSE
Arachniodes_yasu-inouei	rbcL	LC484409	1205	Arachniodes yasu-inouei var. angustipinnula Seriz.	Arachniodes yasu-inouei var. angustipinnula Seriz.	2585121	FALSE
Arachniodes_ziyunshanensis	rbcL	MK013501	1283	Arachniodes ziyunshanensis Y. T. Xie	Arachniodes ziyunshanensis Y.T.Hsieh	2520617	FALSE
Arachniodes_ziyunshanensis	rps4	MK031913	572	Arachniodes ziyunshanensis Y. T. Xie	Arachniodes ziyunshanensis Y.T.Hsieh	2520617	FALSE
Arachniodes_ziyunshanensis	rps4-trnS	MK031913	478	Arachniodes ziyunshanensis Y. T. Xie	Arachniodes ziyunshanensis Y.T.Hsieh	2520617	FALSE
Arachniodes_ziyunshanensis	trnL-trnF	MK013703	875	Arachniodes ziyunshanensis Y. T. Xie	Arachniodes ziyunshanensis Y.T.Hsieh	2520617	FALSE
Archigrammitis_friderici-et-pauli	atpB	KM218817	1174	Archigrammitis friderici-et-pauli (Christ) Parris	Archigrammitis friderici-et-pauli (Christ) Parris	1578089	FALSE
Archigrammitis_friderici-et-pauli	rbcL	KM218751	1305	Archigrammitis friderici-et-pauli (Christ) Parris	Archigrammitis friderici-et-pauli (Christ) Parris	1578089	FALSE
Archigrammitis_friderici-et-pauli	rps4-trnS	KY712388	475	Archigrammitis friderici-et-pauli (Christ) Parris	Archigrammitis friderici-et-pauli (Christ) Parris	1578089	FALSE
Archigrammitis_friderici-et-pauli	trnL-trnF	KM106046	343	Archigrammitis friderici-et-pauli (Christ) Parris	Archigrammitis friderici-et-pauli (Christ) Parris	1578089	FALSE
Archigrammitis_marquesensis	rbcL	MT215977	1309	Archigrammitis marquesensis (Parris) Parris	Archigrammitis marquesensis (Parris) Parris	2730543	FALSE
Archigrammitis_ponapensis	rbcL	MT657611	1281	Archigrammitis ponapensis (Copel.) Parris	Archigrammitis ponapensis (Copel.) Parris	2853615	FALSE
Archigrammitis_tahitensis	rbcL	KY099756	1309	Archigrammitis tahitensis (C. Chr.) Parris	Archigrammitis tahitensis (C.Chr.) Parris	2053839	FALSE
Argyrochosma_chilensis	atpA	HQ846411	233	Argyrochosma chilensis (Fée ex J. Rémy) Windham	Argyrochosma chilensis (Fee & J.Remy) Windham	1055470	FALSE
Argyrochosma_connectens	rbcL	KP085553	1232	Argyrochosma connectens (C. Chr.) G. M. Zhang	Pellaea connectens C.Chr.	1692265	FALSE
Argyrochosma_connectens	rps4	KP085563	561	Argyrochosma connectens (C. Chr.) G. M. Zhang	Pellaea connectens C.Chr.	1692265	FALSE
Argyrochosma_connectens	rps4-trnS	KP085563	543	Argyrochosma connectens (C. Chr.) G. M. Zhang	Pellaea connectens C.Chr.	1692265	FALSE
Argyrochosma_connectens	trnL-trnF	KP085540	344	Argyrochosma connectens (C. Chr.) G. M. Zhang	Pellaea connectens C.Chr.	1692265	FALSE
Argyrochosma_dealbata	atpA	HQ846372	1759	Argyrochosma dealbata (Pursh) Windham	Argyrochosma dealbata (Pursh) Windham	1055476	FALSE
Argyrochosma_dealbata	rbcL	HQ846421	1309	Argyrochosma dealbata (Pursh) Windham	Argyrochosma dealbata (Pursh) Windham	1055476	FALSE
Argyrochosma_delicatula	atpA	HQ846371	1768	Argyrochosma delicatula (Maxon & Weath.) Windham	Argyrochosma delicatula (Maxon & Weath.) Windham	37460	FALSE
Argyrochosma_delicatula	rbcL	U19500	1321	Argyrochosma delicatula (Maxon & Weath.) Windham	Argyrochosma delicatula (Maxon & Weath.) Windham	37460	FALSE
Argyrochosma_fendleri	atpA	HQ846382	1768	Argyrochosma fendleri (Kunze) Windham	Argyrochosma fendleri (Kunze) Windham	40963	FALSE
Argyrochosma_fendleri	rbcL	U27727	1321	Argyrochosma fendleri (Kunze) Windham	Argyrochosma fendleri (Kunze) Windham	40963	FALSE
Argyrochosma_fendleri	rps4	DQ914125	594	Argyrochosma fendleri (Kunze) Windham	Argyrochosma fendleri (Kunze) Windham	40963	FALSE
Argyrochosma_fendleri	rps4-trnS	DQ914125	529	Argyrochosma fendleri (Kunze) Windham	Argyrochosma fendleri (Kunze) Windham	40963	FALSE
Argyrochosma_fendleri	trnL-trnF	DQ914209	388	Argyrochosma fendleri (Kunze) Windham	Argyrochosma fendleri (Kunze) Windham	40963	FALSE
Argyrochosma_flava	atpA	HQ846401	1755	Argyrochosma flava (Hook.) M. Kessler & A. R. Sm.	Argyrochosma nivea var. flava (Hook.) Ponce	1055480	FALSE
Argyrochosma_flava	rbcL	HQ846450	1309	Argyrochosma flava (Hook.) M. Kessler & A. R. Sm.	Argyrochosma nivea var. flava (Hook.) Ponce	1055480	FALSE
Argyrochosma_formosa	atpA	HQ846370	1768	Argyrochosma formosa (Liebm.) Windham	Argyrochosma formosa (Liebm.) Windham	1055474	FALSE
Argyrochosma_formosa	rbcL	HQ846419	1309	Argyrochosma formosa (Liebm.) Windham	Argyrochosma formosa (Liebm.) Windham	1055474	FALSE
Argyrochosma_incana	atpA	HQ846403	1768	Argyrochosma incana (C. Presl) Windham	Argyrochosma incana (C.Presl) Windham	500409	FALSE
Argyrochosma_incana	rbcL	HQ846452	1309	Argyrochosma incana (C. Presl) Windham	Argyrochosma incana (C.Presl) Windham	500409	FALSE
Argyrochosma_jonesii	atpA	HQ846365	1770	Argyrochosma jonesii (Maxon) Windham	Argyrochosma jonesii (Maxon) Windham	414590	FALSE
Argyrochosma_jonesii	rbcL	HQ846414	1309	Argyrochosma jonesii (Maxon) Windham	Argyrochosma jonesii (Maxon) Windham	414590	FALSE
Argyrochosma_jonesii	rps4	DQ914126	588	Argyrochosma jonesii (Maxon) Windham	Argyrochosma jonesii (Maxon) Windham	414590	FALSE
Argyrochosma_jonesii	rps4-trnS	DQ914126	530	Argyrochosma jonesii (Maxon) Windham	Argyrochosma jonesii (Maxon) Windham	414590	FALSE
Argyrochosma_jonesii	trnL-trnF	DQ914210	391	Argyrochosma jonesii (Maxon) Windham	Argyrochosma jonesii (Maxon) Windham	414590	FALSE
Argyrochosma_limitanea	atpA	EU268722	1679	Argyrochosma limitanea (Maxon) Windham	Argyrochosma limitanea subsp. limitanea	500410	FALSE
Argyrochosma_limitanea	atpB	EF452019	1278	Argyrochosma limitanea (Maxon) Windham	Argyrochosma limitanea (Maxon) Windham	414591	FALSE
Argyrochosma_limitanea	rbcL	EF452139	1308	Argyrochosma limitanea (Maxon) Windham	Argyrochosma limitanea (Maxon) Windham	414591	FALSE
Argyrochosma_lumholtzii	atpA	HQ846375	1768	Argyrochosma lumholtzii (Maxon & Weath.) Windham	Argyrochosma lumholtzii (Maxon & Weath.) Windham	1055477	FALSE
Argyrochosma_lumholtzii	rbcL	HQ846424	1309	Argyrochosma lumholtzii (Maxon & Weath.) Windham	Argyrochosma lumholtzii (Maxon & Weath.) Windham	1055477	FALSE
Argyrochosma_microphylla	atpA	HQ846394	1768	Argyrochosma microphylla (Mett. ex Kuhn) Windham	Argyrochosma microphylla (Mett. ex Kuhn) Windham	1055472	FALSE
Argyrochosma_microphylla	rbcL	HQ846443	1309	Argyrochosma microphylla (Mett. ex Kuhn) Windham	Argyrochosma microphylla (Mett. ex Kuhn) Windham	1055472	FALSE
Argyrochosma_nivea	atpA	HQ846376	1761	Argyrochosma nivea (Poir.) Windham	Argyrochosma nivea var. nivea	1055478	FALSE
Argyrochosma_nivea	rbcL	HQ846425	1309	Argyrochosma nivea (Poir.) Windham	Argyrochosma nivea var. nivea	1055478	FALSE
Argyrochosma_pallens	atpA	HQ846377	1755	Argyrochosma pallens (Weath.) Windham	Argyrochosma pallens (Weath.) Windham	1055471	FALSE
Argyrochosma_pallens	rbcL	HQ846426	1309	Argyrochosma pallens (Weath.) Windham	Argyrochosma pallens (Weath.) Windham	1055471	FALSE
Argyrochosma_palmeri	atpA	HQ846410	1729	Argyrochosma palmeri (Baker) Windham	Argyrochosma palmeri (Baker) Windham	1055483	FALSE
Argyrochosma_palmeri	rbcL	HQ846458	1291	Argyrochosma palmeri (Baker) Windham	Argyrochosma palmeri (Baker) Windham	1055483	FALSE
Argyrochosma_peninsularis	atpA	HQ846402	1768	Argyrochosma peninsularis (Maxon & Weath.) Windham	Argyrochosma peninsularis (Maxon & Weath.) Windham	1055482	FALSE
Argyrochosma_peninsularis	rbcL	HQ846457	1309	Argyrochosma peninsularis (Maxon & Weath.) Windham	Argyrochosma peninsularis (Maxon & Weath.) Windham	1055482	FALSE
Argyrochosma_pilifera	atpA	HQ846378	1768	Argyrochosma pilifera (R. M. Tryon) Windham	Argyrochosma pilifera (R.M.Tryon) Windham	1055479	FALSE
Argyrochosma_pilifera	rbcL	HQ846427	1309	Argyrochosma pilifera (R. M. Tryon) Windham	Argyrochosma pilifera (R.M.Tryon) Windham	1055479	FALSE
Argyrochosma_stuebeliana	atpA	HQ846389	477	Argyrochosma stuebeliana (Hieron.) Windham	Argyrochosma stuebeliana (Hieron.) Windham	1055481	FALSE
Argyrochosma_stuebeliana	rbcL	HQ846438	532	Argyrochosma stuebeliana (Hieron.) Windham	Argyrochosma stuebeliana (Hieron.) Windham	1055481	FALSE
Argyrochosma_tenera	atpA	HQ846383	1761	Argyrochosma tenera (Gillies ex Hook.) M. Kessler & A. R. Sm.	Argyrochosma nivea var. tenera (Gillies ex Hook.) Ponce	414595	FALSE
Argyrochosma_tenera	rbcL	HQ846432	1309	Argyrochosma tenera (Gillies ex Hook.) M. Kessler & A. R. Sm.	Argyrochosma nivea var. tenera (Gillies ex Hook.) Ponce	414595	FALSE
Arthrobotrya_articulata	rps4-trnS	GU376714	273	Arthrobotrya articulata (J. Sm. ex Fée) J. Sm.	Arthrobotrya articulata (Fee) J.Sm.	857752	FALSE
Arthrobotrya_articulata	trnL-trnF	GU376565	371	Arthrobotrya articulata (J. Sm. ex Fée) J. Sm.	Arthrobotrya articulata (Fee) J.Sm.	857752	FALSE
Arthrobotrya_brightiae	atpA	KT831778	1503	Arthrobotrya brightiae (F. Muell.) Pic. Serm.	Arthrobotrya brightiae (F.Muell.) Pic.Serm.	1776215	FALSE
Arthrobotrya_brightiae	atpB	KT831810	1094	Arthrobotrya brightiae (F. Muell.) Pic. Serm.	Arthrobotrya brightiae (F.Muell.) Pic.Serm.	1776215	FALSE
Arthrobotrya_brightiae	rbcL	KT831848	1223	Arthrobotrya brightiae (F. Muell.) Pic. Serm.	Arthrobotrya brightiae (F.Muell.) Pic.Serm.	1776215	FALSE
Arthrobotrya_wilkesiana	atpA	EF463730	1506	Arthrobotrya wilkesiana (Brack.) Copel.	Teratophyllum wilkesianum (Brack.) Holttum	341469	FALSE
Arthrobotrya_wilkesiana	atpB	EF463446	1278	Arthrobotrya wilkesiana (Brack.) Copel.	Teratophyllum wilkesianum (Brack.) Holttum	341469	FALSE
Arthrobotrya_wilkesiana	rbcL	AB232402	1338	Arthrobotrya wilkesiana (Brack.) Copel.	Teratophyllum wilkesianum (Brack.) Holttum	341469	FALSE
Arthrobotrya_wilkesiana	rps4-trnS	GU376719	504	Arthrobotrya wilkesiana (Brack.) Copel.	Arthrobotrya wilkesiana (Brack.) Copel.	857753	FALSE
Arthrobotrya_wilkesiana	trnL-trnF	GU376569	364	Arthrobotrya wilkesiana (Brack.) Copel.	Arthrobotrya wilkesiana (Brack.) Copel.	857753	FALSE
Arthropteris_altescandens	rbcL	KF667641	1324	Arthropteris altescandens (Colla) J. Sm.	Arthropteris altescandens J.Sm.	1434235	FALSE
Arthropteris_altescandens	rps4-trnS	KF667554	417	Arthropteris altescandens (Colla) J. Sm.	Arthropteris altescandens J.Sm.	1434235	FALSE
Arthropteris_altescandens	trnL-trnF	KF667610	285	Arthropteris altescandens (Colla) J. Sm.	Arthropteris altescandens J.Sm.	1434235	FALSE
Arthropteris_articulata	atpA	KC977329	1785	Arthropteris articulata (Brack.) C. Chr.	Arthropteris articulata (Brack.) C.Chr.	1326900	FALSE
Arthropteris_articulata	atpB	KC977348	1173	Arthropteris articulata (Brack.) C. Chr.	Arthropteris articulata (Brack.) C.Chr.	1326900	FALSE
Arthropteris_articulata	rbcL	KC977367	1245	Arthropteris articulata (Brack.) C. Chr.	Arthropteris articulata (Brack.) C.Chr.	1326900	FALSE
Arthropteris_articulata	trnL-trnF	KC977411	926	Arthropteris articulata (Brack.) C. Chr.	Arthropteris articulata (Brack.) C.Chr.	1326900	FALSE
Arthropteris_beckleri	atpB	AB212686	1393	Arthropteris beckleri (Hook.) Mett.	Arthropteris beckleri (Hook.) Mett.	29631	FALSE
Arthropteris_beckleri	rbcL	AB212686	1428	Arthropteris beckleri (Hook.) Mett.	Arthropteris beckleri (Hook.) Mett.	29631	FALSE
Arthropteris_cameroonensis	rbcL	KF667638	1324	Arthropteris cameroonensis Alston	Arthropteris cameroonensis Alston	1434236	FALSE
Arthropteris_cameroonensis	rps4-trnS	KF667551	389	Arthropteris cameroonensis Alston	Arthropteris cameroonensis Alston	1434236	FALSE
Arthropteris_monocarpa	atpA	KF897993	1425	Arthropteris monocarpa (Cordem.) C. Chr.	Arthropteris monocarpa (Cordem.) C.Chr.	910268	FALSE
Arthropteris_monocarpa	rbcL	KF887155	1187	Arthropteris monocarpa (Cordem.) C. Chr.	Arthropteris monocarpa (Cordem.) C.Chr.	910268	FALSE
Arthropteris_monocarpa	trnL-trnF	KF897941	272	Arthropteris monocarpa (Cordem.) C. Chr.	Arthropteris monocarpa (Cordem.) C.Chr.	910268	FALSE
Arthropteris_orientalis	atpB	KC977357	1173	Arthropteris orientalis (J. F. Gmel.) Posth.	Arthropteris orientalis (Gmel.) Posth.	910269	FALSE
Arthropteris_orientalis	rbcL	KC977378	1245	Arthropteris orientalis (J. F. Gmel.) Posth.	Arthropteris orientalis (Gmel.) Posth.	910269	FALSE
Arthropteris_orientalis	trnL-trnF	KC977420	925	Arthropteris orientalis (J. F. Gmel.) Posth.	Arthropteris orientalis (Gmel.) Posth.	910269	FALSE
Arthropteris_palisotii	plastome	MT130588	67423	Arthropteris palisotii (Desv.) Alston	Arthropteris palisotii (Desv.) Alston	872362	FALSE
Arthropteris_parallela	atpA	EF463862	1506	Arthropteris parallela (Baker) C. Chr.	Arthropteris parallela (Baker) C.Chr.	449814	FALSE
Arthropteris_parallela	atpB	EF463522	1278	Arthropteris parallela (Baker) C. Chr.	Arthropteris parallela (Baker) C.Chr.	449814	FALSE
Arthropteris_parallela	rbcL	EF463266	1308	Arthropteris parallela (Baker) C. Chr.	Arthropteris parallela (Baker) C.Chr.	449814	FALSE
Arthropteris_parallela	trnL-trnF	KC977425	308	Arthropteris parallela (Baker) C. Chr.	Arthropteris parallela (Baker) C.Chr.	449814	FALSE
Arthropteris_paucivenia	atpA	EF463864	1506	Arthropteris paucivenia (C. Chr.) H. M. Liu, Hovenkamp & H. Schneid.	Arthropteris paucivenia (C.Chr.) H.M.Liu, Hovenkamp & H.Schneid.	449876	FALSE
Arthropteris_paucivenia	atpB	EF463524	1277	Arthropteris paucivenia (C. Chr.) H. M. Liu, Hovenkamp & H. Schneid.	Arthropteris paucivenia (C.Chr.) H.M.Liu, Hovenkamp & H.Schneid.	449876	FALSE
Arthropteris_paucivenia	matK	KJ196619	814	Arthropteris paucivenia (C. Chr.) H. M. Liu, Hovenkamp & H. Schneid.	Arthropteris paucivenia (C.Chr.) H.M.Liu, Hovenkamp & H.Schneid.	449876	FALSE
Arthropteris_paucivenia	rbcL	EF463268	1308	Arthropteris paucivenia (C. Chr.) H. M. Liu, Hovenkamp & H. Schneid.	Arthropteris paucivenia (C.Chr.) H.M.Liu, Hovenkamp & H.Schneid.	449876	FALSE
Arthropteris_paucivenia	trnL-trnF	KC977426	307	Arthropteris paucivenia (C. Chr.) H. M. Liu, Hovenkamp & H. Schneid.	Arthropteris paucivenia (C.Chr.) H.M.Liu, Hovenkamp & H.Schneid.	449876	FALSE
Arthropteris_submarginalis	atpA	KC977339	1796	Arthropteris submarginalis Domin	Arthropteris submarginalis Domin	1326903	FALSE
Arthropteris_submarginalis	atpB	KC977360	1173	Arthropteris submarginalis Domin	Arthropteris submarginalis Domin	1326903	FALSE
Arthropteris_submarginalis	rbcL	KC977381	1245	Arthropteris submarginalis Domin	Arthropteris submarginalis Domin	1326903	FALSE
Arthropteris_submarginalis	trnL-trnF	KC977423	897	Arthropteris submarginalis Domin	Arthropteris submarginalis Domin	1326903	FALSE
Arthropteris_tenella	atpA	KF897998	665	Arthropteris tenella (G. Forst.) J. Sm.	Arthropteris tenella (G.Forst.) J.Sm. ex Hook.f.	1326904	FALSE
Arthropteris_tenella	rbcL	KF887160	1176	Arthropteris tenella (G. Forst.) J. Sm.	Arthropteris tenella (G.Forst.) J.Sm. ex Hook.f.	1326904	FALSE
Arthropteris_tenella	trnL-trnF	KF897946	288	Arthropteris tenella (G. Forst.) J. Sm.	Arthropteris tenella (G.Forst.) J.Sm. ex Hook.f.	1326904	FALSE
Ascogrammitis_anfractuosa	atpB	MG948936	1280	Ascogrammitis anfractuosa (Kunze ex Klotzsch) Sundue	Ascogrammitis anfractuosa (Kunze ex Klotzsch) Sundue	263124	FALSE
Ascogrammitis_anfractuosa	rbcL	MG948938	1309	Ascogrammitis anfractuosa (Kunze ex Klotzsch) Sundue	Ascogrammitis anfractuosa (Kunze ex Klotzsch) Sundue	263124	FALSE
Ascogrammitis_anfractuosa	rps4-trnS	MG966515	242	Ascogrammitis anfractuosa (Kunze ex Klotzsch) Sundue	Ascogrammitis anfractuosa (Kunze ex Klotzsch) Sundue	263124	FALSE
Ascogrammitis_anfractuosa	trnL-trnF	MG966517	258	Ascogrammitis anfractuosa (Kunze ex Klotzsch) Sundue	Ascogrammitis anfractuosa (Kunze ex Klotzsch) Sundue	263124	FALSE
Ascogrammitis_angustipes	atpB	KM218837	1131	Ascogrammitis angustipes (Copel.) Sundue	Ascogrammitis angustipes (Copel.) Sundue	741035	FALSE
Ascogrammitis_angustipes	rbcL	GU476891	1304	Ascogrammitis angustipes (Copel.) Sundue	Ascogrammitis angustipes (Copel.) Sundue	741035	FALSE
Ascogrammitis_angustipes	rps4-trnS	KM106109	404	Ascogrammitis angustipes (Copel.) Sundue	Ascogrammitis angustipes (Copel.) Sundue	741035	FALSE
Ascogrammitis_angustipes	trnL-trnF	GU476703	307	Ascogrammitis angustipes (Copel.) Sundue	Ascogrammitis angustipes (Copel.) Sundue	741035	FALSE
Ascogrammitis_athyrioides	atpB	KM218840	1131	Ascogrammitis athyrioides (Hook.) Sundue	Ascogrammitis athyrioides (Hook.) Sundue	741036	FALSE
Ascogrammitis_athyrioides	rbcL	GU476856	1304	Ascogrammitis athyrioides (Hook.) Sundue	Ascogrammitis athyrioides (Hook.) Sundue	741036	FALSE
Ascogrammitis_athyrioides	rps4-trnS	KM106110	385	Ascogrammitis athyrioides (Hook.) Sundue	Ascogrammitis athyrioides (Hook.) Sundue	741036	FALSE
Ascogrammitis_athyrioides	trnL-trnF	GU476704	301	Ascogrammitis athyrioides (Hook.) Sundue	Ascogrammitis athyrioides (Hook.) Sundue	741036	FALSE
Ascogrammitis_clathrata	atpB	KM218838	1165	Ascogrammitis clathrata (Sundue & M. Kessler) Sundue	Ascogrammitis clathrata (Sundue & M.Kessler) Sundue	741038	FALSE
Ascogrammitis_clathrata	rbcL	GU476843	1304	Ascogrammitis clathrata (Sundue & M. Kessler) Sundue	Ascogrammitis clathrata (Sundue & M.Kessler) Sundue	741038	FALSE
Ascogrammitis_clathrata	rps4-trnS	KM106111	386	Ascogrammitis clathrata (Sundue & M. Kessler) Sundue	Ascogrammitis clathrata (Sundue & M.Kessler) Sundue	741038	FALSE
Ascogrammitis_clathrata	trnL-trnF	GU476708	296	Ascogrammitis clathrata (Sundue & M. Kessler) Sundue	Ascogrammitis clathrata (Sundue & M.Kessler) Sundue	741038	FALSE
Ascogrammitis_clavigera	atpB	KM218839	1174	Ascogrammitis clavigera A. R. Sm. ex Sundue	Ascogrammitis clavigera A.R.Sm. & Sundue	741643	FALSE
Ascogrammitis_clavigera	rbcL	GU476925	1270	Ascogrammitis clavigera A. R. Sm. ex Sundue	Ascogrammitis clavigera A.R.Sm. & Sundue	741643	FALSE
Ascogrammitis_clavigera	rps4-trnS	KM106112	445	Ascogrammitis clavigera A. R. Sm. ex Sundue	Ascogrammitis clavigera A.R.Sm. & Sundue	741643	FALSE
Ascogrammitis_clavigera	trnL-trnF	GU476709	296	Ascogrammitis clavigera A. R. Sm. ex Sundue	Ascogrammitis clavigera A.R.Sm. & Sundue	741643	FALSE
Ascogrammitis_colombiensis	atpB	GU476805	1264	Ascogrammitis colombiensis Sundue	Ascogrammitis colombiensis Sundue	741644	FALSE
Ascogrammitis_colombiensis	rbcL	GU476827	1304	Ascogrammitis colombiensis Sundue	Ascogrammitis colombiensis Sundue	741644	FALSE
Ascogrammitis_colombiensis	rps4-trnS	KM106113	438	Ascogrammitis colombiensis Sundue	Ascogrammitis colombiensis Sundue	741644	FALSE
Ascogrammitis_colombiensis	trnL-trnF	GU476711	256	Ascogrammitis colombiensis Sundue	Ascogrammitis colombiensis Sundue	741644	FALSE
Ascogrammitis_cuencana	rbcL	GU476851	1304	Ascogrammitis cuencana (Hieron.) Sundue	Ascogrammitis cuencana (Hieron.) Sundue	741645	FALSE
Ascogrammitis_cuencana	rps4-trnS	KM106114	375	Ascogrammitis cuencana (Hieron.) Sundue	Ascogrammitis cuencana (Hieron.) Sundue	741645	FALSE
Ascogrammitis_cuencana	trnL-trnF	GU476714	296	Ascogrammitis cuencana (Hieron.) Sundue	Ascogrammitis cuencana (Hieron.) Sundue	741645	FALSE
Ascogrammitis_david-smithii	atpB	GU476794	1166	Ascogrammitis david-smithii (Stolze) Sundue	Ascogrammitis david-smithii (Stolze) Sundue	741018	FALSE
Ascogrammitis_david-smithii	rbcL	GU476911	1304	Ascogrammitis david-smithii (Stolze) Sundue	Ascogrammitis david-smithii (Stolze) Sundue	741018	FALSE
Ascogrammitis_david-smithii	rps4-trnS	GU387122	472	Ascogrammitis david-smithii (Stolze) Sundue	Ascogrammitis david-smithii (Stolze) Sundue	741018	FALSE
Ascogrammitis_david-smithii	trnL-trnF	GU387284	297	Ascogrammitis david-smithii (Stolze) Sundue	Ascogrammitis david-smithii (Stolze) Sundue	741018	FALSE
Ascogrammitis_dilatata	atpB	GU376640	1260	Ascogrammitis dilatata (Sundue & M. Kessler) Sundue	Ascogrammitis dilatata (Sundue & M.Kessler) Sundue	741044	FALSE
Ascogrammitis_dilatata	rbcL	GU387033	1270	Ascogrammitis dilatata (Sundue & M. Kessler) Sundue	Ascogrammitis dilatata (Sundue & M.Kessler) Sundue	741044	FALSE
Ascogrammitis_dilatata	rps4-trnS	GU387124	431	Ascogrammitis dilatata (Sundue & M. Kessler) Sundue	Ascogrammitis dilatata (Sundue & M.Kessler) Sundue	741044	FALSE
Ascogrammitis_dilatata	trnL-trnF	GU387285	316	Ascogrammitis dilatata (Sundue & M. Kessler) Sundue	Ascogrammitis dilatata (Sundue & M.Kessler) Sundue	741044	FALSE
Ascogrammitis_lehnertii	atpB	MG948937	1296	Ascogrammitis lehnertii Sundue	Ascogrammitis lehnertii Sundue	2487319	FALSE
Ascogrammitis_lehnertii	rbcL	MG948939	1309	Ascogrammitis lehnertii Sundue	Ascogrammitis lehnertii Sundue	2487319	FALSE
Ascogrammitis_lehnertii	rps4-trnS	MG966516	428	Ascogrammitis lehnertii Sundue	Ascogrammitis lehnertii Sundue	2487319	FALSE
Ascogrammitis_lehnertii	trnL-trnF	MG966518	303	Ascogrammitis lehnertii Sundue	Ascogrammitis lehnertii Sundue	2487319	FALSE
Ascogrammitis_loxensis	atpB	GU376641	1099	Ascogrammitis loxensis Sundue	Ascogrammitis loxensis Sundue	741647	FALSE
Ascogrammitis_loxensis	rbcL	GU386995	1270	Ascogrammitis loxensis Sundue	Ascogrammitis loxensis Sundue	741647	FALSE
Ascogrammitis_loxensis	rps4-trnS	GU387125	473	Ascogrammitis loxensis Sundue	Ascogrammitis loxensis Sundue	741647	FALSE
Ascogrammitis_loxensis	trnL-trnF	GU387286	308	Ascogrammitis loxensis Sundue	Ascogrammitis loxensis Sundue	741647	FALSE
Ascogrammitis_nana	atpB	GU376642	1260	Ascogrammitis nana (Sundue & M. Kessler) Sundue	Ascogrammitis nana (Sundue & M.Kessler) Sundue	741050	FALSE
Ascogrammitis_nana	rbcL	GU387031	1270	Ascogrammitis nana (Sundue & M. Kessler) Sundue	Ascogrammitis nana (Sundue & M.Kessler) Sundue	741050	FALSE
Ascogrammitis_nana	rps4-trnS	GU387126	287	Ascogrammitis nana (Sundue & M. Kessler) Sundue	Ascogrammitis nana (Sundue & M.Kessler) Sundue	741050	FALSE
Ascogrammitis_nana	trnL-trnF	GU387287	308	Ascogrammitis nana (Sundue & M. Kessler) Sundue	Ascogrammitis nana (Sundue & M.Kessler) Sundue	741050	FALSE
Ascogrammitis_pichinchae	rbcL	GU476928	1281	Ascogrammitis pichinchae (Sodiro) Sundue	Ascogrammitis pichinchae (Sodiro) Sundue	263130	FALSE
Ascogrammitis_pichinchae	trnL-trnF	GU476730	296	Ascogrammitis pichinchae (Sodiro) Sundue	Ascogrammitis pichinchae (Sodiro) Sundue	263130	FALSE
Ascogrammitis_pichinchensis	atpB	GU476816	1231	Ascogrammitis pichinchensis (Hieron.) Sundue	Ascogrammitis pichinchensis (Hieron.) Sundue	1578094	FALSE
Ascogrammitis_pichinchensis	rbcL	GU476854	1304	Ascogrammitis pichinchensis (Hieron.) Sundue	Ascogrammitis pichinchensis (Hieron.) Sundue	1578094	FALSE
Ascogrammitis_pichinchensis	rps4-trnS	KM106116	418	Ascogrammitis pichinchensis (Hieron.) Sundue	Ascogrammitis pichinchensis (Hieron.) Sundue	1578094	FALSE
Ascogrammitis_pichinchensis	trnL-trnF	GU476732	312	Ascogrammitis pichinchensis (Hieron.) Sundue	Ascogrammitis pichinchensis (Hieron.) Sundue	1578094	FALSE
Aspidotis_californica	matK	JX313624	1299	Aspidotis californica (Nutt. ex Hook.) Nutt. ex Copel.	Aspidotis californica (Hook.) Nutt. ex Copel.	164272	FALSE
Aspidotis_californica	rbcL	JX313525	1309	Aspidotis californica (Nutt. ex Hook.) Nutt. ex Copel.	Aspidotis californica (Hook.) Nutt. ex Copel.	164272	FALSE
Aspidotis_carlotta-halliae	rps4	DQ914130	588	Aspidotis carlotta-halliae (W. H. Wagner & E. F. Gilbert) Lellinger	Aspidotis carlotta-halliae (W.H.Wagner & E.F.Gilbert) Lellinger	414596	FALSE
Aspidotis_carlotta-halliae	rps4-trnS	DQ914130	459	Aspidotis carlotta-halliae (W. H. Wagner & E. F. Gilbert) Lellinger	Aspidotis carlotta-halliae (W.H.Wagner & E.F.Gilbert) Lellinger	414596	FALSE
Aspidotis_carlotta-halliae	trnL-trnF	DQ914214	389	Aspidotis carlotta-halliae (W. H. Wagner & E. F. Gilbert) Lellinger	Aspidotis carlotta-halliae (W.H.Wagner & E.F.Gilbert) Lellinger	414596	FALSE
Aspidotis_densa	atpA	EU268723	1688	Aspidotis densa (Brack.) Lellinger	Aspidotis densa (Brack.) Lellinger	414597	FALSE
Aspidotis_densa	matK	JX313625	1299	Aspidotis densa (Brack.) Lellinger	Aspidotis densa (Brack.) Lellinger	414597	FALSE
Aspidotis_densa	rbcL	JX313526	1309	Aspidotis densa (Brack.) Lellinger	Aspidotis densa (Brack.) Lellinger	414597	FALSE
Aspidotis_meifolia	matK	JX313626	1298	Aspidotis meifolia (D. C. Eaton) Pic. Serm.	Aspidotis meifolia (D.C.Eaton) Pic.Serm.	1255059	FALSE
Aspidotis_meifolia	rbcL	JX313527	1309	Aspidotis meifolia (D. C. Eaton) Pic. Serm.	Aspidotis meifolia (D.C.Eaton) Pic.Serm.	1255059	FALSE
Asplenium_abscissum	atpA	EF463587	1506	Asplenium abscissum Willd.	Asplenium abscissum Willd.	243980	FALSE
Asplenium_abscissum	atpB	EF463323	1278	Asplenium abscissum Willd.	Asplenium abscissum Willd.	243980	FALSE
Asplenium_abscissum	rbcL	EF463142	1308	Asplenium abscissum Willd.	Asplenium abscissum Willd.	243980	FALSE
Asplenium_actiniopteroides	rbcL	GU929853	1284	Asplenium actiniopteroides Peter	Asplenium majus (Hieron.) Pic.Serm.	752816	FALSE
Asplenium_acuminatum	rbcL	MT657719	1288	Asplenium acuminatum Hook. & Arn.	Asplenium acuminatum Hook. & Arn.	2586914	FALSE
Asplenium_acutiusculum	atpB	MK826299	1220	Asplenium acutiusculum Blume	Asplenium belangeri Bory	2586848	FALSE
Asplenium_acutiusculum	rbcL	MK826802	1239	Asplenium acutiusculum Blume	Asplenium belangeri Bory	2586848	FALSE
Asplenium_acutiusculum	rps4	MK827324	544	Asplenium acutiusculum Blume	Asplenium belangeri Bory	2586848	FALSE
Asplenium_acutiusculum	rps4-trnS	MK827324	488	Asplenium acutiusculum Blume	Asplenium belangeri Bory	2586848	FALSE
Asplenium_acutiusculum	trnL-trnF	MK827831	278	Asplenium acutiusculum Blume	Asplenium belangeri Bory	2586848	FALSE
Asplenium_adiantum-nigrum	atpB	MK826366	1233	Asplenium adiantum-nigrum L.	Asplenium adiantum-nigrum L.	169373	FALSE
Asplenium_adiantum-nigrum	rbcL	MK826923	1239	Asplenium adiantum-nigrum L.	Asplenium adiantum-nigrum L.	169373	FALSE
Asplenium_adiantum-nigrum	rps4	MK827433	539	Asplenium adiantum-nigrum L.	Asplenium adiantum-nigrum L.	169373	FALSE
Asplenium_adiantum-nigrum	rps4-trnS	MK827433	481	Asplenium adiantum-nigrum L.	Asplenium adiantum-nigrum L.	169373	FALSE
Asplenium_adiantum-nigrum	trnL-trnF	MK827931	840	Asplenium adiantum-nigrum L.	Asplenium adiantum-nigrum L.	169373	FALSE
Asplenium_adulterinum	rps4	EF645628	538	Asplenium adulterinum Milde	Asplenium x adulterinum	468249	FALSE
Asplenium_adulterinum	rps4-trnS	EF645628	527	Asplenium adulterinum Milde	Asplenium x adulterinum	468249	FALSE
Asplenium_aegaeum	rbcL	AY300103	1290	Asplenium aegaeum Lovis, Reichst. & Greuter	Asplenium aegaeum Lovis, Reichst. & Greuter	243981	FALSE
Asplenium_aegaeum	rps4	AY549774	576	Asplenium aegaeum Lovis, Reichst. & Greuter	Asplenium aegaeum Lovis, Reichst. & Greuter	243981	FALSE
Asplenium_aegaeum	rps4-trnS	AY549774	547	Asplenium aegaeum Lovis, Reichst. & Greuter	Asplenium aegaeum Lovis, Reichst. & Greuter	243981	FALSE
Asplenium_aegaeum	trnL-trnF	AY300050	394	Asplenium aegaeum Lovis, Reichst. & Greuter	Asplenium aegaeum Lovis, Reichst. & Greuter	243981	FALSE
Asplenium_aethiopicum	atpB	MK826368	1221	Asplenium aethiopicum (Burm. fil.) Bech.	Asplenium aethiopicum (Burm.f.) Bech.	147934	FALSE
Asplenium_aethiopicum	rbcL	MK826925	1239	Asplenium aethiopicum (Burm. fil.) Bech.	Asplenium aethiopicum (Burm.f.) Bech.	147934	FALSE
Asplenium_aethiopicum	rps4	MK827435	539	Asplenium aethiopicum (Burm. fil.) Bech.	Asplenium aethiopicum (Burm.f.) Bech.	147934	FALSE
Asplenium_aethiopicum	rps4-trnS	MK827435	445	Asplenium aethiopicum (Burm. fil.) Bech.	Asplenium aethiopicum (Burm.f.) Bech.	147934	FALSE
Asplenium_aethiopicum	trnL-trnF	MK827933	799	Asplenium aethiopicum (Burm. fil.) Bech.	Asplenium aethiopicum (Burm.f.) Bech.	147934	FALSE
Asplenium_affine	atpA	EF463589	1506	Asplenium affine Sw.	Asplenium affine Sw.	243982	FALSE
Asplenium_affine	atpB	EF463325	1278	Asplenium affine Sw.	Asplenium affine Sw.	243982	FALSE
Asplenium_affine	rbcL	EF463144	1308	Asplenium affine Sw.	Asplenium affine Sw.	243982	FALSE
Asplenium_alatulum	atpB	MK826223	1253	Asplenium alatulum Ching	Asplenium alatulum Ching	2586842	FALSE
Asplenium_alatulum	rbcL	MK826703	1239	Asplenium alatulum Ching	Asplenium alatulum Ching	2586842	FALSE
Asplenium_alatulum	rps4	MK827232	544	Asplenium alatulum Ching	Asplenium alatulum Ching	2586842	FALSE
Asplenium_alatulum	rps4-trnS	MK827232	532	Asplenium alatulum Ching	Asplenium alatulum Ching	2586842	FALSE
Asplenium_alatulum	trnL-trnF	MK827761	309	Asplenium alatulum Ching	Asplenium alatulum Ching	2586842	FALSE
Asplenium_alatum	atpA	EF463590	1506	Asplenium alatum Humb. & Bonpl. ex Willd.	Asplenium alatum Humb. & Bonpl. ex Willd.	449815	FALSE
Asplenium_alatum	atpB	MK826497	1239	Asplenium alatum Humb. & Bonpl. ex Willd.	Asplenium alatum Humb. & Bonpl. ex Willd.	449815	FALSE
Asplenium_alatum	rbcL	EF463145	1308	Asplenium alatum Humb. & Bonpl. ex Willd.	Asplenium alatum Humb. & Bonpl. ex Willd.	449815	FALSE
Asplenium_alatum	rps4	MK827572	544	Asplenium alatum Humb. & Bonpl. ex Willd.	Asplenium alatum Humb. & Bonpl. ex Willd.	449815	FALSE
Asplenium_alatum	rps4-trnS	MK827438	434	Asplenium alatum Humb. & Bonpl. ex Willd.	Asplenium alatum Humb. & Bonpl. ex Willd.	449815	FALSE
Asplenium_alatum	trnL-trnF	MK828039	711	Asplenium alatum Humb. & Bonpl. ex Willd.	Asplenium alatum Humb. & Bonpl. ex Willd.	449815	FALSE
Asplenium_altajense	atpB	MK826088	1239	Asplenium altajense (Komar.) Grubov	Asplenium altajense (Kom.) Grubov	2586843	FALSE
Asplenium_altajense	rps4	MK827115	544	Asplenium altajense (Komar.) Grubov	Asplenium altajense (Kom.) Grubov	2586843	FALSE
Asplenium_altajense	rps4-trnS	MK827115	517	Asplenium altajense (Komar.) Grubov	Asplenium altajense (Kom.) Grubov	2586843	FALSE
Asplenium_amboinense	atpB	MK826447	1257	Asplenium amboinense Willd.	Asplenium feejeense Brack.	2586831	FALSE
Asplenium_amboinense	rbcL	MK827005	1239	Asplenium amboinense Willd.	Asplenium feejeense Brack.	2586831	FALSE
Asplenium_amboinense	rps4	MK827519	544	Asplenium amboinense Willd.	Asplenium feejeense Brack.	2586831	FALSE
Asplenium_amboinense	rps4-trnS	MK827519	458	Asplenium amboinense Willd.	Asplenium feejeense Brack.	2586831	FALSE
Asplenium_amboinense	trnL-trnF	MK827999	206	Asplenium amboinense Willd.	Asplenium feejeense Brack.	2586831	FALSE
Asplenium_anceps	rbcL	AY300105	1240	Asplenium anceps Buch	Asplenium anceps Lowe ex Hook. & Grev.	243983	FALSE
Asplenium_anceps	rps4	AY549795	546	Asplenium anceps Buch	Asplenium anceps Lowe ex Hook. & Grev.	243983	FALSE
Asplenium_anceps	rps4-trnS	AY549795	518	Asplenium anceps Buch	Asplenium anceps Lowe ex Hook. & Grev.	243983	FALSE
Asplenium_anceps	trnL-trnF	AY300052	235	Asplenium anceps Buch	Asplenium anceps Lowe ex Hook. & Grev.	243983	FALSE
Asplenium_angustum	rbcL	AY300106	1247	Asplenium angustum Sw.	Asplenium angustum Sw.	243984	FALSE
Asplenium_angustum	rps4	AY549822	575	Asplenium angustum Sw.	Asplenium angustum Sw.	243984	FALSE
Asplenium_angustum	rps4-trnS	AY549822	538	Asplenium angustum Sw.	Asplenium angustum Sw.	243984	FALSE
Asplenium_angustum	trnL-trnF	AY300053	389	Asplenium angustum Sw.	Asplenium angustum Sw.	243984	FALSE
Asplenium_anisophyllum	rbcL	AY300107	1306	Asplenium anisophyllum Kunze	Asplenium anisophyllum Kunze	243985	FALSE
Asplenium_anisophyllum	rps4	AY549816	576	Asplenium anisophyllum Kunze	Asplenium anisophyllum Kunze	243985	FALSE
Asplenium_anisophyllum	rps4-trnS	AY549816	537	Asplenium anisophyllum Kunze	Asplenium anisophyllum Kunze	243985	FALSE
Asplenium_anisophyllum	trnL-trnF	AY300054	397	Asplenium anisophyllum Kunze	Asplenium anisophyllum Kunze	243985	FALSE
Asplenium_annobonense	rps4	MK827566	539	Asplenium annobonense Hieron. ex Viane	Asplenium annobonense Viane	2586844	FALSE
Asplenium_annobonense	rps4-trnS	MK827566	167	Asplenium annobonense Hieron. ex Viane	Asplenium annobonense Viane	2586844	FALSE
Asplenium_anogrammoides	rbcL	AB853879	1205	Asplenium anogrammoides Christ	Asplenium anogrammoides Christ	1401242	FALSE
Asplenium_antiquum	rbcL	EU240033	1257	Asplenium antiquum Makino	Asplenium antiquum Makino	41894	FALSE
Asplenium_antiquum	rps4	EU240020	567	Asplenium antiquum Makino	Asplenium antiquum Makino	41894	FALSE
Asplenium_antiquum	rps4-trnS	EU240020	535	Asplenium antiquum Makino	Asplenium antiquum Makino	41894	FALSE
Asplenium_antiquum	trnL-trnF	EU240028	823	Asplenium antiquum Makino	Asplenium antiquum Makino	41894	FALSE
Asplenium_antrophyoides	atpB	MK826186	1237	Asplenium antrophyoides Christ	Asplenium antrophyoides H.Christ	216029	FALSE
Asplenium_antrophyoides	rbcL	MK826665	1239	Asplenium antrophyoides Christ	Asplenium antrophyoides H.Christ	216029	FALSE
Asplenium_antrophyoides	trnL-trnF	MK827730	242	Asplenium antrophyoides Christ	Asplenium antrophyoides H.Christ	216029	FALSE
Asplenium_appendiculatum	rbcL	KP774870	1221	Asplenium appendiculatum (Labill.) C. Presl	Asplenium appendiculatum (Labill.) C.Presl	241501	FALSE
Asplenium_appendiculatum	rps4	KP835458	570	Asplenium appendiculatum (Labill.) C. Presl	Asplenium appendiculatum (Labill.) C.Presl	241501	FALSE
Asplenium_appendiculatum	rps4-trnS	KP835458	538	Asplenium appendiculatum (Labill.) C. Presl	Asplenium appendiculatum (Labill.) C.Presl	241501	FALSE
Asplenium_appendiculatum	trnL-trnF	KP851900	741	Asplenium appendiculatum (Labill.) C. Presl	Asplenium appendiculatum (Labill.) C.Presl	241501	FALSE
Asplenium_aran-tohanum	rbcL	LR588504	1239	Asplenium × aran-tohanum Alejandre & M. J. Escal.	Asplenium x aran-tohanum Alejandre & M.J.Escal.	2572620	FALSE
Asplenium_athertonense	rbcL	KP774875	1233	Asplenium athertonense S. B. Andrews	Asplenium athertonense S.B.Andrews	1698303	FALSE
Asplenium_athertonense	rps4	KP835426	570	Asplenium athertonense S. B. Andrews	Asplenium athertonense S.B.Andrews	1698303	FALSE
Asplenium_athertonense	rps4-trnS	KP835426	557	Asplenium athertonense S. B. Andrews	Asplenium athertonense S.B.Andrews	1698303	FALSE
Asplenium_athertonense	trnL-trnF	KP835399	878	Asplenium athertonense S. B. Andrews	Asplenium athertonense S.B.Andrews	1698303	FALSE
Asplenium_attenuatum	rbcL	KP774918	1233	Asplenium attenuatum R. Br.	Asplenium attenuatum R.Br.	1642654	FALSE
Asplenium_attenuatum	rps4	KP218768	570	Asplenium attenuatum R. Br.	Asplenium attenuatum var. attenuatum	1642655	FALSE
Asplenium_attenuatum	rps4-trnS	KP218768	549	Asplenium attenuatum R. Br.	Asplenium attenuatum var. attenuatum	1642655	FALSE
Asplenium_attenuatum	trnL-trnF	KP218782	879	Asplenium attenuatum R. Br.	Asplenium attenuatum var. attenuatum	1642655	FALSE
Asplenium_aureum	rbcL	AF538311	1303	Asplenium aureum Cav.	Asplenium aureum Cav.	147935	FALSE
Asplenium_aureum	trnL-trnF	AY160993	368	Asplenium aureum Cav.	Asplenium aureum Cav.	147935	FALSE
Asplenium_auriculatum	rbcL	MW138131	1309	Asplenium auriculatum Sw.	Asplenium auriculatum Sw.	752806	FALSE
Asplenium_auritum	atpA	EF463591	1506	Asplenium auritum Sw.	Asplenium auritum Sw.	152680	FALSE
Asplenium_auritum	atpB	EF463327	1278	Asplenium auritum Sw.	Asplenium auritum Sw.	152680	FALSE
Asplenium_auritum	rbcL	EF463146	1308	Asplenium auritum Sw.	Asplenium auritum Sw.	152680	FALSE
Asplenium_australasicum	atpB	MK826373	1222	Asplenium australasicum (J. Sm.) Hook.	Asplenium australasicum (J.Sm.) Hook.	78367	FALSE
Asplenium_australasicum	rbcL	MK826930	1239	Asplenium australasicum (J. Sm.) Hook.	Asplenium australasicum (J.Sm.) Hook.	78367	FALSE
Asplenium_australasicum	rps4	MK827440	544	Asplenium australasicum (J. Sm.) Hook.	Asplenium australasicum (J.Sm.) Hook.	78367	FALSE
Asplenium_australasicum	rps4-trnS	MK827440	434	Asplenium australasicum (J. Sm.) Hook.	Asplenium australasicum (J.Sm.) Hook.	78367	FALSE
Asplenium_austrochinense	atpB	MK826173	1239	Asplenium austrochinense Ching	Asplenium austrochinense Ching	2586845	FALSE
Asplenium_austrochinense	rbcL	MK826651	1239	Asplenium austrochinense Ching	Asplenium austrochinense Ching	2586845	FALSE
Asplenium_austrochinense	rps4	MK827184	544	Asplenium austrochinense Ching	Asplenium austrochinense Ching	2586845	FALSE
Asplenium_austrochinense	rps4-trnS	MK827184	521	Asplenium austrochinense Ching	Asplenium austrochinense Ching	2586845	FALSE
Asplenium_austrochinense	trnL-trnF	MK827723	335	Asplenium austrochinense Ching	Asplenium austrochinense Ching	2586845	FALSE
Asplenium_azoricum	trnL-trnF	AY549863	911	Asplenium azoricum Lovis, Rasbach, K. Rasbach & Reichst.	Asplenium azoricum Lovis, Rasbach & Reichst.	280644	FALSE
Asplenium_baileyanum	rbcL	KP774943	1260	Asplenium baileyanum (Domin) Watts	Asplenium baileyanum (Domin) Watts	1665697	FALSE
Asplenium_baileyanum	trnL-trnF	KP639687	880	Asplenium baileyanum (Domin) Watts	Asplenium baileyanum (Domin) Watts	1665697	FALSE
Asplenium_balearicum	rps4	MK827554	544	Asplenium balearicum Shivas	Asplenium balearicum Shivas	1891370	FALSE
Asplenium_balearicum	rps4-trnS	MK827554	436	Asplenium balearicum Shivas	Asplenium balearicum Shivas	1891370	FALSE
Asplenium_bangii	atpB	MK826374	1221	Asplenium bangii Hieron.	Asplenium bangii Hieron.	2586846	FALSE
Asplenium_bangii	rbcL	MK826931	1239	Asplenium bangii Hieron.	Asplenium bangii Hieron.	2586846	FALSE
Asplenium_bangii	rps4	MK827441	540	Asplenium bangii Hieron.	Asplenium bangii Hieron.	2586846	FALSE
Asplenium_bangii	rps4-trnS	MK827441	436	Asplenium bangii Hieron.	Asplenium bangii Hieron.	2586846	FALSE
Asplenium_bangii	trnL-trnF	MK827937	707	Asplenium bangii Hieron.	Asplenium bangii Hieron.	2586846	FALSE
Asplenium_barteri	rbcL	MK827041	210	Asplenium barteri Hook.	Asplenium barteri Hook.	2586847	FALSE
Asplenium_barteri	trnL-trnF	MK827924	212	Asplenium barteri Hook.	Asplenium barteri Hook.	2586847	FALSE
Asplenium_bicentenniale	rbcL	KP774944	1260	Asplenium bicentenniale D. L. Jones	Asplenium bicentenniale D.L.Jones	1642659	FALSE
Asplenium_bicentenniale	rps4	KP218752	567	Asplenium bicentenniale D. L. Jones	Asplenium bicentenniale D.L.Jones	1642659	FALSE
Asplenium_bicentenniale	rps4-trnS	KP218752	549	Asplenium bicentenniale D. L. Jones	Asplenium bicentenniale D.L.Jones	1642659	FALSE
Asplenium_bicentenniale	trnL-trnF	KP218787	863	Asplenium bicentenniale D. L. Jones	Asplenium bicentenniale D.L.Jones	1642659	FALSE
Asplenium_bipartitum	rbcL	KF992427	1254	Asplenium bipartitum Bory ex Willd.	Asplenium bipartitum Bory	1521203	FALSE
Asplenium_bipinnatifidum	rbcL	KP774915	1269	Asplenium bipinnatifidum Baker	Asplenium bipinnatifidum Baker	1698304	FALSE
Asplenium_bipinnatifidum	rps4	KP872963	585	Asplenium bipinnatifidum Baker	Asplenium bipinnatifidum Baker	1698304	FALSE
Asplenium_bipinnatifidum	rps4-trnS	KP872963	540	Asplenium bipinnatifidum Baker	Asplenium bipinnatifidum Baker	1698304	FALSE
Asplenium_bipinnatifidum	trnL-trnF	KP835379	899	Asplenium bipinnatifidum Baker	Asplenium bipinnatifidum Baker	1698304	FALSE
Asplenium_blastophorum	rbcL	MK826914	1204	Asplenium blastophorum Hieron.	Asplenium blastophorum Hieron.	2586849	FALSE
Asplenium_blastophorum	rps4	MK827423	542	Asplenium blastophorum Hieron.	Asplenium blastophorum Hieron.	2586849	FALSE
Asplenium_blastophorum	rps4-trnS	MK827423	517	Asplenium blastophorum Hieron.	Asplenium blastophorum Hieron.	2586849	FALSE
Asplenium_blastophorum	trnL-trnF	MK827925	688	Asplenium blastophorum Hieron.	Asplenium blastophorum Hieron.	2586849	FALSE
Asplenium_boltonii	rbcL	KF992428	1263	Asplenium boltonii Hook. ex Schelpe	Asplenium boltonii Hook. ex Schelpe	1521204	FALSE
Asplenium_boreale	atpB	MK826064	1239	Asplenium boreale (Ohwi ex Sa. Kurata) Nakaike	Asplenium boreale (Ohwi ex Sa.Kurata) Nakaike	872364	FALSE
Asplenium_boreale	rbcL	MK826562	1239	Asplenium boreale (Ohwi ex Sa. Kurata) Nakaike	Asplenium boreale (Ohwi ex Sa.Kurata) Nakaike	872364	FALSE
Asplenium_boreale	rps4	MK827089	544	Asplenium boreale (Ohwi ex Sa. Kurata) Nakaike	Asplenium boreale (Ohwi ex Sa.Kurata) Nakaike	872364	FALSE
Asplenium_boreale	rps4-trnS	MK827089	533	Asplenium boreale (Ohwi ex Sa. Kurata) Nakaike	Asplenium boreale (Ohwi ex Sa.Kurata) Nakaike	872364	FALSE
Asplenium_boreale	trnL-trnF	MK827648	356	Asplenium boreale (Ohwi ex Sa. Kurata) Nakaike	Asplenium boreale (Ohwi ex Sa.Kurata) Nakaike	872364	FALSE
Asplenium_bourgaei	rbcL	AY300108	1347	Asplenium bourgaei Boiss. ex Milde	Asplenium bourgaei Boiss.	169374	FALSE
Asplenium_bourgaei	trnL-trnF	AY300055	382	Asplenium bourgaei Boiss. ex Milde	Asplenium bourgaei Boiss.	169374	FALSE
Asplenium_bulbiferum	rbcL	AY283226	1260	Asplenium bulbiferum subsp. bulbiferum	Asplenium bulbiferum subsp. bulbiferum	241518	FALSE
Asplenium_bulbiferum	rps4	EF418432	567	Asplenium bulbiferum G. Forst.	Asplenium bulbiferum G.Forst.	169375	FALSE
Asplenium_bulbiferum	rps4-trnS	EF418432	541	Asplenium bulbiferum G. Forst.	Asplenium bulbiferum G.Forst.	169375	FALSE
Asplenium_bulbiferum	trnL-trnF	AY538182	950	Asplenium bulbiferum subsp. bulbiferum	Asplenium bulbiferum subsp. bulbiferum	241518	FALSE
Asplenium_bullatum	atpB	MK826208	1239	Asplenium bullatum Wall.	Asplenium bullatum Wall. ex Mett.	243986	FALSE
Asplenium_bullatum	rbcL	AY300109	1240	Asplenium bullatum Wall.	Asplenium bullatum Wall. ex Mett.	243986	FALSE
Asplenium_bullatum	rps4	AY549765	567	Asplenium bullatum Wall.	Asplenium bullatum Wall. ex Mett.	243986	FALSE
Asplenium_bullatum	rps4-trnS	AY549765	553	Asplenium bullatum Wall.	Asplenium bullatum Wall. ex Mett.	243986	FALSE
Asplenium_bullatum	trnL-trnF	AY300056	404	Asplenium bullatum Wall.	Asplenium bullatum Wall. ex Mett.	243986	FALSE
Asplenium_capillipes	atpB	MK826236	1254	Asplenium capillipes Makino	Asplenium capillipes Makino	872365	FALSE
Asplenium_capillipes	rbcL	MK826945	1239	Asplenium capillipes subsp. fugax (Christ) Fraser-Jenk.	Asplenium fugax Christ	2586861	FALSE
Asplenium_capillipes	rps4	MK827455	544	Asplenium capillipes subsp. fugax (Christ) Fraser-Jenk.	Asplenium fugax Christ	2586861	FALSE
Asplenium_capillipes	rps4-trnS	MK827309	522	Asplenium capillipes subsp. fugax (Christ) Fraser-Jenk.	Asplenium fugax Christ	2586861	FALSE
Asplenium_capillipes	trnL-trnF	MN688537	684	Asplenium capillipes subsp. fugax (Christ) Fraser-Jenk.	Asplenium fugax Christ	2586861	FALSE
Asplenium_capitisyork	atpB	MK826466	1255	Asplenium capitisyork D. L. Jones	Asplenium capitisyork D.L.Jones	1665698	FALSE
Asplenium_capitisyork	rbcL	KP774854	1263	Asplenium capitisyork D. L. Jones	Asplenium capitisyork D.L.Jones	1665698	FALSE
Asplenium_capitisyork	rps4	KP835424	570	Asplenium capitisyork D. L. Jones	Asplenium capitisyork D.L.Jones	1665698	FALSE
[truncated: 13,024 more rows]
